# Supplementary material for: Evolution and comparative analysis of the MHC Class III inflammatory region
Source: BMC Genomics. 2006 Nov 2;7:281. doi: 10.1186/1471-2164-7-281 (PMC1654159; doi:10.1186/1471-2164-7-281)
Supplement: Additional File 1 — Wallaby-referenced conserved elements. Text file containing tammar wallaby conserved element locations and sequence data. Each conserved element has a header line, starting with a '>', providing a name and location for the element. The alignment in the conserved element follows in a clustalw-like format. [file 1471-2164-7-281-S1.txt]

>1 (2289-2383)
tammar      AAGAGGGTGGGAAGGTGACAATTTCACCAGTTTAGTTTTCTGCATCAGACAGAGTCTTCACCTTTCTTCAGTGGCTCCAAGTTGCCCCATGTCAT
opossum     -----------------------------------------------------------------------------------------------
human       -----------------------------------------------------------------------------------------------
chimp       -----------------------------------------------------------------------------------------------
mouse       AAGAGGGGGGAAATGTGACTGTTTCACCAGGTTCTTTTTCTGCCTCTGCCAGGTTCTTTACCTATCTTCAGTGGCTCCCTGTTGGCGTATGTCAT
rat         --------------------------------------------------A--------------------------------------------
dog         ---------------------------------------C-------------------------------------------------------
cow         --------------------GTTT---------------C----------------------TA-------------------------------
frog        AATGCGGGGGAAGGAGGCAAGTATCACCAGGTTAG----TCGGATC----ATCGGCTC----------------CCCCGAACTGCCCCATG----

>2 (4765-4795)
tammar      ACAGCTTCTGACTCACTCTTTCCCATGAGGC
opossum     ACAGCTTCTGACTCACTCTCTCCTATGAGGC
human       -------------------------------
chimp       -------------------------------
mouse       ----------------------C----AGAC
rat         ----------------------C----AGAC
dog         -------------------CTCC----AGGC
cow         -------------------CTCC----AGGC
frog        -------------------------------

>3 (6543-6565)
tammar      CTCTCTCCCAGAATGCACAAGGA
opossum     CTCTCTCCCAGAATGCACAAGGA
human       -----------------------
chimp       -----------------------
mouse       -----------------------
rat         CTCTCTCC---------------
dog         -----------------------
cow         -----------------------
frog        -----------------------

>4 (6695-6840)
tammar      CATGAGGACAGCTGATTCTCCCATAGAACACTGATTAATTCCTTTAGGAAACAGAGGGAATTCCTTCTTCCCCTGGGCCAGAAGAGTAGATTTAAAAGAATGCATAACCTAAAGATGGTCAGGTTAGGTTTGACAAAAGGTTAATA
opossum     CATGAGGACAGCTGATTCTCCCATAGAATACTAATTAATTCCTTTAGGAAACAAAGGGAATTCTTTCTTCCCCTGTGCCAGGAGGGTAGGTTTAGAAGAATGCATAATCTAAAGATGGTCAGGTTAGG-TTGACAAAAG---AATA
human       --------------------------------------------------------------------------------------------------------------------------------------------------
chimp       --------------------------------------------------------------------------------------------------------------------------------------------------
mouse       --------------------------------------------------------------------------------------------------------------------------------------------------
rat         -------------------------------------------------------------------------------------------------------------------TGGTCTGGGGAACTT----------------
dog         --------------------------------------------------------------------------------------------------------------------------------------------------
cow         --------------------------------------------------------------------------------------------------------------------------------------------------
frog        ------------TGCTTTTCTCATAGTACAGTAAATATTTACTATAA------------AGGCCTTTTTCCTTTGTTTCAGTTTAATAAATATATAATAATGCCTTCC--------------------TGTATCAAACTGATACTG

>5 (8599-8731)
tammar      TCCATACCTGTCCTCTCCAAGATCCCCTTCCAGGATGCCAAGTATCTCTGGAGCCGAATAGAACAGTATTCTTCCTCATGGACTTTGAGGAATTTCTTTTGGAACCAGTCCTCCCATTTCTCCTTAATTTTCT
opossum     TCCATACCTGTCCTCTCCAAGATCCCCTTCCAGGTTGCCAGGTATCTCTGGAGTCGAATAGAACAGTATTCCTCCTCCTGGA---------GTTTCATTTGAAACCAGTCCTCCCATTTCTCCTTAATTTTCT
human       ------------------------------------------------------------------------------------------------------------------------------------T
chimp       ------------------------------------------------------------------------------------------------------------------------------------T
mouse       -------------------------------------------------------------------------------------------------------------------------------------
rat         -------------------------------------------------------------------------------------------------------------------------------------
dog         -------------------------------------------------------------------------------------------------------------------------------------
cow         ------------------------------------------------------------------------------------------------------------------------------------T
frog        ---------ATCCTCTCCATTTTTCCCAAACAGGATGCCAAGAAGCATTGGATTCTTAAAAAACAATAAT-------ATG---TTTAAG---TTTCACTTGAAACAACTTCTCCAACTTCTCCTTAATTCTCT

>6 (10132-10151)
tammar      CCAAGAAAACCCCAAATGGA
opossum     CCAAGAAAACCCCAAATGGA
human       --------------------
chimp       --------------------
mouse       --------------------
rat         -----AAAA-----------
dog         --------------------
cow         CCAGGAAAATCCC-------
frog        CCAAGA-----CCAAATGGT

>7 (19802-19871)
tammar      AGAAAAGGGTTAATTGGCTTACCTGGCTGAAGATGTACATGTGAAACCCTTACAGGAAGCTCTAAGAACA
opossum     AGAAAAGGGTTAACTGGCTTGCCTGGCTAAAGATGTACATGAAGAACCCTTTCAGGAAGCTCTGAGAACA
human       AGAAAAGGCTTTA-TGGCTTACCTGGATGAAGATATACATTA-------TTAGAGGAATCTCTAAGATCA
chimp       AGAAAAGGCTTTACTGGCTTACCTGGATAAAGATATACATTAAAAACCC-----------TCTAAGAACA
mouse       ----------------------------------------------------------------------
rat         ----------------------------------------------------------------------
dog         ----------------------------------------------------------------------
cow         ------------------------------------------------------------TCTAA-----
frog        --------------------ATCTAGATTAATT-------------------CACTAAGGTTTATGAT--

>8 (20639-20654)
tammar      GAGGCCCCGTCCCTGG
opossum     GAGG-CCCTTCCCTGG
human       GAGGCCCCGTCCCTGG
chimp       -----CCCGTCCCTGG
mouse       ----------------
rat         ----------------
dog         ----------------
cow         ----------------
frog        ----------------

>9 (22113-22142)
tammar      CAGTGGATAGACTCATCATATACTTACTAG
opossum     ------------------------------
human       CAGTGGATAGACTGATTATTTACTTACTAG
chimp       CAGTAGATAGACTGATTATTTACTTACTAG
mouse       CAGT--------------------------
rat         ------------------------------
dog         ------------------------------
cow         ------------------------------
frog        AAGGTTATATAATAACTATATAAC-ACTTT

>10 (22241-22292)
tammar      TTGCCAAGAAAAAATAAATGGGGTCATGAAGAATCGGAAATGACTGAACAAC
opossum     ------------------TGAGGTGAT-----------------------AC
human       TTGCCAAGAATAAATAAATAAGGCCATGGAGAATCGGCTATGACT---CAAC
chimp       TTGCCAAGAATAAATAAATAAGGCCATGGAGAATCGGCTATGAGTGAACAAC
mouse       ----------------------------------------------------
rat         ----------------------------------------------------
dog         ----------------------------------------------------
cow         ----------------------------------------------------
frog        TTGCCAAGAATAAATAAATTAGGATATGAAGCATGGGCTATAACCCTACTAC

>11 (24123-24189)
tammar      CTTGACCTGAAATTTGACTATAATGTGAACATTATAGCAGTAATATGACTGGTGGAGCAGCAGATGA
opossum     -------------------------------------------------------------------
human       CTTGAGCTGGA-------------GT----------------------ATGGTAGAGCAGCAG--GA
chimp       CTTGA--------------------------------------------------------------
mouse       ------------------------GTATA--------------------------------------
rat         -------------------------------------------------------------------
dog         CTT----------------------------------------------------------------
cow         -----CCTGAGATTGGAGTATAATGTATACATTACAGCAGTAAAAAGAATGGCAGAGCGGCAG--GA
frog        --TGA-------TTGGACAATA---------------------------------------------

>12 (25007-25111)
tammar      CATAATAATTTTCTATGGTCAGATTCTTTTTTTGTTGGTTTTTGTTCATCTTTTGTTATTGTTGTTGTTGCTGACCTTTTTCTTTCTTTTAAATTTGAGTGCTGC
opossum     ---------------------------------------------------------------------------------------------------------
human       --------------------------TTTCTTAGTCGGTTTATGTAAATCTATTATTGTTATTGTTATTGCAGCCCTTTTACTTTCTTTTGTTGTTGAGTGCTGC
chimp       ---------------------------------------------------------------------------------------------------------
mouse       CA---------------GTGC---TC-------------------------------------------------------------------------------
rat         ---------------------------------------------------------------------------------------------------------
dog         ---------------------------------------------------------------------------------------------------------
cow         CA---------------GTCAGATTCTTTCTTGGTCGT-------------------------------------------------------------------
frog        CTTAATCATTTTCTAAAGTCAAATTCTGTTACTGTTACTTAATGTAAATGC----TTATTCATGCTCTCATGGACCATT--------------------GGCTGC

>13 (25717-25750)
tammar      AAGGAAATTTGAAGAACAGAAAATTTTCTGACCT
opossum     ---------------------------------T
human       AA--AAATTTTAAAAATAGAAATTTTTCTGGCCT
chimp       ----------------------------------
mouse       -----------------------TTTTC------
rat         ----------------------------------
dog         ----------------------------------
cow         ----------------------------------
frog        -----------------------TTCTA------

>14 (30998-31043)
tammar      AACAATAGTTACAAAGAATTTCCAAAATCTGGAGCACACTTTCCCA
opossum     AACAATAGTTACAAAGAATTTCCAAAATCTGGAGCACACTTTCCCA
human       ----------------------------------------------
chimp       ----------------------------------------------
mouse       ----------------------------------------------
rat         ----------------------------------------------
dog         ----------------------------------------------
cow         ----------------------------------------------
frog        ----------------------------------------------

>15 (31619-31707)
tammar      TCTAAGGTCTTTCCTAAAAGGGTCAATTTCAAAAAGTATTCTCAATGCCCAAAGTAGATATCAGATGTAAGACATTTATTTCCTTCACT
opossum     TCTAAGGTCTTTCCTAAAACGGTCTATTTCAAAAAGCATTCTCAATGCCCAAAGTAGATATCAGATATAAGACATTT------------
human       ---------------------------------------------------------------------------------------CT
chimp       -----------------------------------------------------------------------------------------
mouse       -----------------------------------------------------------------------------------------
rat         -----------------------------------------------------------------------------------------
dog         ---------------------------------------------------------------------------------------CT
cow         ---------------------------------------------------------------------------------------CT
frog        TCCAAGGCTATTATGATACAGGTCAATTTAACAAGGCATTATCGATCCCAAGAGCAGATATGAGATAAAAAGCATTTATTCTGTT----

>16 (47909-47939)
tammar      TGGACTCTGGGGCTGGCCAGTCTGGGGAGGG
opossum     TGGACTCTGGGGCTGGCCAGGCTGGGGAGGG
human       TGGACTCTGTCTGGGGCCAGGCTGGGAAGGG
chimp       -------------------------------
mouse       -------------------------------
rat         -------------------------------
dog         TG-------TCTAGGGCCAGGTTGGGAAGGG
cow         TGGAC----TCTGGGGCCAGGTTGGGA-GGG
frog        -------------------------------

>17 (47963-48003)
tammar      GGGGCGGGAGACTGGGCAGGGCTGGGGCATCAGAGCGAGGC
opossum     GGGGCGGGGGACTGGGCAGGGCTGGGGCATCGAAGCGAGGC
human       GGGGCTGGGGCCTGGGCAGGGC-CAGGCACTCAAGTGAGGC
chimp       -----------------------------------------
mouse       -----------------------------------------
rat         -----------------------------------------
dog         -------------GGGCAGGGC-CAGTCACTGAAGCGAGGC
cow         -------------GGGCAGGGC-CAGGCATTGAAGCGAGGC
frog        -----------------------------------------

>18 (48018-48105)
tammar      AGCCAGTTCCTGGCAGCTGGAAGGCAGTTTGGACACAACTCCCTCCCCAGCCCCAGCCTGCCATGGGTCTCCCTCTGCCCTGGCTCTC
opossum     AGCCAGTTCTTGGCAGCTGGAAGGCAGTTCGGACATAACTCCCTCCCCAGCCCCAGCCTGCCATGGGCCTTCCTCTGCCCTGGCTCTC
human       AACCAGTTCCTGGTGGCCGTTGGACAGCTC--ACACAGCTCCCTGCCAGGTC---ACCCGCCATGGTCCTCCCTCTGCCCTGGCTCTC
chimp       ----------------------------------------------------------------------------------------
mouse       ----------------------------------------------------------------------------------------
rat         ----------------------------------------------------------------------------------------
dog         AGCCAGTTCCTGGTGGCTGTTGGGCAGTTC--AGACAGCTCCCTGCTAC------ACCAGCCATGGTACTCCCTCTGCCCTGGCTCTC
cow         AGCCAGTTCTTGGTGGCTGTGGGGTGGCTC--AGACAGCTTCCTGCCTC------ACCCGCCATGGGCCTCCCTCTGGCCTGGCTCTC
frog        ----------------------------------------------------------------------------------------

>19 (48234-48263)
tammar      CAAACAGGGTAAGAGGGGTAGTGATGGGGG
opossum     CAAACAGGGTAAGAGGGGTAGGGAT---GG
human       C---CAGGGTAAGTGGCGTAGGAA-GAGGG
chimp       ------------------------------
mouse       ------------------------------
rat         ------------------------------
dog         C---AAGGGTAAGTGGCGTAGGGAGGAGGG
cow         C---CAGGGTAAGTGGC--AGGAAGGAGGG
frog        ------------------------------

>20 (48461-48512)
tammar      AGCAGAGTCCACAAAGTCCTTGAACAGGTCCCTGGTTTGAGAGTTAATTATT
opossum     AGCAGAGTCCACAAAGTCCTTGAGCAGGCCCCTGGTTTAAGAGTTAATTATT
human       -GCACAGTCCACAAAGTCCTTGAACAGGCCCCTCACCTAACAGTTAATTATT
chimp       ----------------------------------------------------
mouse       ----------------------------------------------------
rat         ----------------------------------------------------
dog         -GCAGAGTCCAAGAAGTCCTTGACCA-GCCCCTCCTCTAACAGTTAATTATT
cow         -GC--AGTTCACAAAGCCCTTGAACA-GCCCCTCATCTAACAGTTAACTATT
frog        ----------------------------------ATCAAACTTTTATTCATT

>21 (48795-48886)
tammar      GAGCTGTACCAAGCCCTGCTGGAGGGGCAAGAAGGGGCATGGGAAGCTCAAGCCCTAGTACTCAAGATCCAGAAGCTGAAGGAGCAGATGAG
opossum     GAGCTGTACCAAGCCCTGCTGGAGGGGCAAGAAGGGGCATGGGAAGCTCAGGCCCTTGTGCTCAAGATCCAGAAGCTCAAGGAGCAAATGAG
human       GAGCTGTACCAGGCCCTCCTTGAAGGGCAGGAGGGAGCCTGGGAGGCCCAAGCCCTGGTGCTCAAGATCCAGAAGCTGAAGGAACAGATGAG
chimp       --------------------------------------------------------------------------------------------
mouse       GTGGCCTACCAGGCCCCGCTT-----------AGATACCTGGGAGATACAAG------------AAACTCAG---CTGAAGG---AGCTGAG
rat         ---------------------------------------------ATACTAG------------GAACCCGG---TGGGGGG---AGATGAG
dog         GAGCTGTACCAGGCTCTTCTGGAAGGGCAAGAAGGGGCTTGGGAAGCCCAGGCCCTGGTGCTCAAGATCCAGAAGCTGAAGGAACAGATGAG
cow         GAGCTGTACCAGGCCCTGGTGGAAGGGCAAGAAGGGGCCTGGGAAGCCCAGGCCCTGGTGCTCAAGACACAGAAGCTAAAGGAACAGATGAG
frog        --------------------------------------------------------------------------------------------

>22 (49224-49235)
tammar      CTTAAATAAAGG
opossum     CTCAAATAAAGG
human       CTCAAATAAAGG
chimp       ------------
mouse       ------------
rat         ------------
dog         CTCAAATAAAGG
cow         CTCAAATAAAGG
frog        ------------

>23 (49257-49335)
tammar      AGACACTTTTTTGTTTCATTTTTAGTTTTGTTAAAAAAAAAATCAGACAGGACAAATCAATAAGGGAGTTTGGGGGATG
opossum     AGACACTTTTTTGTTTCATTTTTAGTTTTTGTTAAAAAAAAATCCGACAGGGCAAATCAATGAGGGATTTTGGGGGATG
human       AGACAC--ATGTGTTTCATTTTTAGTTTTGTTAAAAAAAAA---------GACAAATCAG-AAAGGAGTGGTGGTGATG
chimp       -------------------------------------------------------------------------------
mouse       AGACAC--GGTTGTTTCATTCTTAGTTTTGTTAAAAAACAA--CAAACAAGATAAATCAGGACTGGAGTGGTGGTGACG
rat         AGACAG----TTGTTTCATTCTTAGTTTTGTTAAAAAACAAAACAAACAAGATAAATCAGGACTGGAGTGGTGGTGACG
dog         AGACGC--ATGTGT----TTTTTAGTTTTGTTAAAAAAAAAAA-----AAGACAATTCAGGAAAGGAGTGGTGGTGATG
cow         AGACGC--ATGAGT----TTTTTAGTTTTGTT---AAAAAAAA-----AAGACAAATCGGGGAAGGAGTGGTGGTGATG
frog        -------------------------------------------------------------------------------

>24 (49374-49401)
tammar      GGTGGCAGTAGTGTCTCCTTCACCCCCA
opossum     GGTGGCAGTAGTGTCTCCTTCACCCCCA
human       GG-GGCAGTAGTGTCTCCTTCACCCCCA
chimp       ----------------------------
mouse       GGTGGCGGCAGTGTCTCCT----CCTGA
rat         GGTGGCAGTAGTGTTTCCT---CCCTGA
dog         GGTGGCAGTAGTGTCTCCTTCACCCC-A
cow         GGTAGCAGTAGTGTCTCCTTCACCCCCA
frog        ----------------------------

>25 (49459-49484)
tammar      AGGCCTCTACCGAGTCTGCTCAACTG
opossum     AGGCCTCTACCGAGTCTGCTCGACTG
human       AGTCTTCTACCGTGTCTGTTCAACTG
chimp       --------------------------
mouse       AGTCCTCTACCGTGTCTGCTCAACTG
rat         ATTCCTCTACCGTGTCTGTTCAACTG
dog         AGTCCTCTACCGCGTCTGTTCAACTG
cow         AGTCCTCTACCGTGTCTGTTCAACTG
frog        --------------------------

>26 (49524-49535)
tammar      TGGGAGTAGTGA
opossum     TGGGAGTAGTGA
human       TGGGGGT-G---
chimp       ------------
mouse       ------------
rat         ------------
dog         TGGGGGTAG---
cow         TGGGGGTAG---
frog        ------------

>27 (49688-49861)
tammar      ACTCACTGTAGGAAGAAATGTCTATCTCATCAGGCAGTTCACTGATGTTGACCTCGAAGCGATCCTGGACATCATTGAGGATTTTGGCGTCATTTTCATCTGATACAAATGTGATGGCCAAACCCTTTGTACCAAACCGGCCTGCCCTAGCCACCTAGGGACAAGAAGGTGATA
opossum     ACTCACTGTAGGAAGAAATGTCTATCTCATCAGGCAGTTCACTGATATTGACCTCGAAGCGATCCTGGACATCATTGAGGATTTTGGCATCATTTTCATCTGACACGAATGTGATAGCCAAACCCTTTGTACCAAACCGGCCTGCCCTAGCCACCTAGGGACGAGAAGGTGATA
human       ACTCACTGTAGGAGGAGATGTCTATCTCATCAGGCAGCTCACTAATATTGACCTCAAAGCGATCCTGCACATCATTGAGGATCTTGGCATCATTCTCATCGGACACAAATGTGATAGCCAAGCCCTTGGTGCCAAACCGGCCTGCTCTGGCCACCT--------GGAGGAGACA
chimp       ------------------------------------------------------------------------------------------------------------------------------------------------------------------------------
mouse       ACTCACTGTAGGAGGAAATGTCAATCTCATCGGGCAGCTCGCTGATGTTGACCTCGAAACGGTCCTGAACGTCATTCAGGATCTTGGCATCATTCTCATCTGACACAAATGTGATGGCCAAGCCCTTGGTGCCAAACCGGCCCGCTCTGGCCACCT--------GGAGGAGA--
rat         ACTCACTGTAGGAGGAAATGTCGATCTCATCGGGCAGCTCACTGATGTTGACCTCGAAACGGTCCTGCACGTCATTCAGGATCTTGGCATCGTTCTCGTCTGACACAAATGTGATGGCCAAGCCCTTGGTGCCAAACCGGCCCGCTCTGGCCACCT--------GGAGGAGA--
dog         ACTCACTGTAAGAGGAAATGTCTATCTCATCTGGCAGCTCACTAATATTGACTTCAAAGCGATCCTGCACATCATTGAGGATCTTGGCATCATTTTCATCTGATACAAATGTGATGGCCAAGCCCTTGGTGCCAAACCGGCCTGCTCGGGCCACCT--------GGAGGAGACA
cow         ACTCACTGTAGGAGGAGATGTCTATCTCATCAGGCAGCTCACTTATATTGACTTCAAAGCGATCCTGCACATCATTGAGGATCTTGGCATCATTCTCATCTGACACAAATGTGATGGCCAAGCCCTTGGTGCCAAACCGGCCTGCTCTGGCCACCT--------GGAAGAGACA
frog        ------------------------------------------------------------------------------------------------------------------------------------------------------------------------------

>28 (49970-50136)
tammar      GCTTACCCTGTGTAAGTAGGTGTCTGAGTCCTCCGGCATGTCATAGTTGAAGGCGATGTTTACTCGTTCAATATCCATGCCCCGGCCAAACAGGTTAGTGGCCACAAGGATACGACGCTGGAAATCCTTGAACTGCTGATACCGGGACAACCTAATTGTGGGGAAAA
opossum     GCTTACCCGATGTAAGTAGGTATCTGAGTCCTCTGGCATGTCATAGTTGAAAGCAATGTTTACTCGTTCGATATCCATGCCCCGGCCAAAAAGGTTAGTAGCCACAAGGATACGACGCTGGAAATCCTTAAACTGCTGATACCGGGACAGCCTGATAGTGGAG-ACA
human       GTTTACCCGATGCAGGTAGGTGTCAGAATCCTCAGGCATGTCATAATTAAAAGCAATGTTCACCCGCTCGATGTCCATGCCTCGGCCAAATAGGTTGGTAGCCACAAGAATTCGTCGTTGAAAATCTTTAAACTGCTGATACCGAGAAAGCCT--TTGTGAAGGAAA
chimp       -----------------------------------------------------------------------------------------------------------------------------------------------------------------------
mouse       -CTTACCCTGTGCAGGTAGGTGTCCGAGTCCTCTGGCATGTCATAGTTGAAAGCAATGTTCACACGCTCAATATCCATGCCTCGGCCAAACAGGTTGGTAGCCACAAGAATCCTCCGCTGAAAATCCTTGAACTGCTGATACCGAGAGAGCCT--TTGTGA-GTAAA
rat         -CTCACCCTGTGCAGGTAGGTGTCGGAGTCCTCTGGCATGTCATAGTTGAAAGCGATGTTCACGCGCTCAATGTCCATGCCACGGCCAAACAGGTTGGTAGCCACAAGTATCCTCCGCTGAAAATCCTTGAACTGCTGATACCGAGAGAGCCT--TTGTGA-GTAAA
dog         GCTTACCCGATGCAGGTAAGTGTCAGAATCCTCAGGCATGTCATAGTTGAAGGCAATGTTCACCCGCTCAATGTCCATGCCTCGGCCAAATAGGTTGGTAGCCACAAGAATTCGTCGTTGAAAATCTTTAAACTGCTGATACCGAGAAAGCCT--TCGTGAAGGAAA
cow         GCTTACCCGATGCAGGTAGGTATCTGAATCCTCAGGCATGTCGTAGTTAAAGGCAATGTTCACCCGCTCGATGTCCATGCCTCGGCCAAACAGGTTGGTAGCCACGAGAATCCGTCGTTGAAAATCTTTAAACTGCTGATACCGAGAAAGCCT--TTATGAAGGAAA
frog        -----------------------------------------------------------------------------------------------------------------------------------------------------------------------

>29 (50209-50326)
tammar      CTCACCTCTCCTCTTGGGGCATCCCACGATGGATAGCAATGGCTGGGAAATTCTGCTCCACTAGGAGCTGGGCCAAGGCGATGCAGCGCTGCACAGATTTCACGAAGATCACCACCTG
opossum     CTCACCTCTCCTCTTGGGGCATCCCACGATGGATGGCAATGGCTGGGAAGTTCTGTTCCACTAAGAGCTGGGCCAGGGCAATGCAGCGTTGCACAGATTTCACGAAGATCACCACCTG
human       CTCACCTCTCCTCCTGGGGCATCCCACGGTGGATGGCAATGGCTGGGAAGTTCTGCTCCACTAGTAGCTGGGCCAAGGCAATGCACCGCTGCACAGACTTCACAAAGATCACCACCTG
chimp       ----------------------------------------------------------------------------------------------------------------------
mouse       CCCACCTCTCCTCCTGGGGCATTCCACGATGGATAGCAATGGCTGGGAAGTTCTGTTCCACTAGAAGCTGGGCCAGGGCGATGCAGCGCTGCACGGACTTCACAAAGATCACCACCTG
rat         CCCACCTCTCCTCCTGGGGCATCCCGCGGTGGATAGCAATGGCTGGGAAGTTCTGCTCCACTAGAAGCTGGGCCAAGGCGATGCAGCGCTGCACGGACTTCACAAAGATCACAACCT-
dog         CTTACCTCTCCTCCTGGGGCATCCCTCGGTGGATGGCAATGGCTGGGAAGTTCTGCTCTACCAGCAGCTGGGCGAGGGCAATGCAACGCTGCACAGACTTCACAAAGATCACCACCTG
cow         CTCACCTCTCCTCCTGGGGCATCCCACGGTGGATAGCAATGGCTGGGAAGTTCTGCTCCACCAGGAGCTGGGCCAGGGCAATGCAACGCTGCACAGACTTCACAAATATCACCACCTG
frog        ----------------------------------------------------------------------------------------------------------------------

>30 (50703-50999)
tammar      CTGACCTGGTTGAACTCTAGAACATCCAGGAGGTCGAAGAGTTTTCGGTTCTTCTCATTGTCCTTCAGCTTCACGTAGTACTGCTGCAGCCCATGCAGCGTCAGCTTCGTCTCATCATCCACGAAGATCTCCATTGGCTGGGGGGGAGGAAGGGAGGGGACGGAGGAGGGAGGGCAGAGTGGGGGTGTTAAATCTGAGGGGGGTGGGGGTGGGTGGGGATAGGTGACTCCCAATTCACCCCATGAATGGGATGGGGAGAAGAGTTAAGATGTCAAATTCCCTTCCCATCTCCAACCC
opossum     CTGACCTGGTTGAACTCCAAAACATCCAGGAGGTCGAAGAGTTTTCGGTTCTTCTCATTGTCCTTCAGCTTCACGTAGTACTGCTGCAGCCCATGCAGCGTCAGCTTCGTCTCATCATCCACGAAGATCTCCATTGGCTGGGGGGGAGGAAGGGAGGGGACGGAGGAGGGAGGGCAGAGTGGGGGTGTTAAACCTGAGGGGGGTGGGGG-GGGTGGGGATAGGCGACTCCCAATACACCCCATGAATGGGATGGGGAGAAGAGTTAAGATGTCAAGTTCCCTTCCCAACTCCAACCC
human       CTGACCTGGTTGAACTCAAGGACATCCAGAAGGTCAAAGAGCTTCCGGTTCTTCTCGTTGTCCTTCAGTTTCACGTAGTACTGCTGCAACCCATGCAGCGTCAACTTCGTCTCATCATCCACGAAGATCTCCATTGGCTGGGGGGGAGGAAGGGGGTGGGGAACGGGAGGAGGGCAGAGTGGGGGGGTTAAACCTG-----------GGGGGGTGGAGGAAGTTGATCTCCAATACACCCCATGG-GGGGATGGGGAGGAAAG--AAGATTGAA------------------AACCC
chimp       ---------------------------------------------------------------------------------------------------------------------------------------------------------------------------------------------------------------------------------------------------------------------------------------------------------
mouse       CTGACCTGGTTGAACTCGAGGACATCGAGAAGATCAAAGAGCTTCCGGTTCTTCTCGTTGTCCTTCAGTTTCACGTAGTACTGCTGCAACCCGTGCAGCGTCAACTTGGTCTCGTCATCCACGAAGATCTCCATAGGCTGAGGGGGAGG--AGGGGTGGGGG-CAGGAGGAGGGCAGAGTGGGGGGGTTAAACCTG-----------GGGGGGTGGAGGACGCTGATCTCCAATACACCCCATGG-AAGGATGGGGAGGAGAG--AAGACTGAA------------------AACCC
rat         CTGACCTGGTTGAACTCGAGGACATCGAGAAGGTCAAAGAGCTTCCGGTTCTTCTCGTTGTCCTTCAGTTTCACGTAGTATTGCTGCAACCCGTGCAGCGTCAACTTGGTCTCGTCATCCACGAAGATCTCCATAGGCTGAGGGGGAGG--AGGGGTGGGGG-CAGGAGGAGGGCAGAGTGGGGGGGTTAAACCTG-----------GGGGGGTGGAGGACGCTGATCTCCAATACACCCCATAG-AAAGATGGGGAGGAGAG--AAGACTGAA------------------AACCC
dog         CTGACCTGATTGAACTCAAGGACATCGAGAAGGTCAAAGAGCTTCCGGTTCTTCTCGTTGTCCTTCAGTTTCACGTAGTACTGCTGCAACCCATGCAGCGTCAGCTTCGTCTCATCATCCACGAAGATCTCCATTGGCTGGGGGGGAGTA----GGGGGGGAACGGGAGGAGGGCAGAGTGGGGGGGTTAAACCTG-----------GGGGGGTGGAGGAACTTGATCTCCAAAACACCCCATTG-GGGGATGG---GAAAAG--AAGACTGAA------------------AACCC
cow         CTGACCTGGTTGAATTCAAGGACATCCAGAAGGTCAAAGAGCTTCCGGTTCTTCTCGTTGTCCTTCAGTTTCACGTAGTACTGCTGCAATCCATGCAGCGTCAGCTTCGTCTCATCATCCACGAAGATCTCCATTGGCTGGGGGGGAGGGAAGGGGTGGGGAACGGGAGGAGGGCAGAGTGGGGGGGTTAAACCTG-----------GGGGGGTGGAGGAAGTTGATCTCCAATACACCCCATGG-GGGGATGGGGAGAAGAG--AAGATTGAA------------------AACCC
frog        ------------------------------------------------------------------------------------TGGAAACCCTGGAGCTACTGTTT---------------------------------------------------------------------------------------------------------------------------------------------------------------AGCTTGAAGTTTTACTTCAAAACT-------

>31 (51042-51050)
tammar      TTTTAAGTA
opossum     TTTTAAGTA
human       TTTTAAG--
chimp       ---------
mouse       TTTTAAG--
rat         TTTTAAG--
dog         -TTTAAG--
cow         -TTTAAG--
frog        ---------

>32 (51137-51172)
tammar      ACCATCCAATGGCAAGAGGCTACTCGGGTGGATTAG
opossum     A-----CTATGGCAAGAGGCTATTCAGATGATTTAG
human       ACCACCCAATGGCAAGATGCCACTCAGAGGAA--AG
chimp       ------------------------------------
mouse       ------CAAGGTGCAGTTGCCA----GAGGAA--AG
rat         ------CAAGGTGCGGTTGCCA----GAGGAA--AG
dog         ACCACCCAATGGCAAGATGCCACTCAGAGGAA--AG
cow         ACCATCCAATGGCAAGGTGCCACTCAGAGGAA--AG
frog        ------------------------------------

>33 (51299-51319)
tammar      ATCTCTTAAAGATTAGGTTGC
opossum     ATCTCTTAAAGATTAGGATGC
human       ------TTAAGATCAGAATGC
chimp       ---------------------
mouse       ATCTCT---------------
rat         ACCTCT---------------
dog         ATCTCATCAAGATCAGAATGC
cow         --------AAGATCAGAATGC
frog        ---------------------

>34 (51533-51548)
tammar      CCCCTTGAAGGGGAGG
opossum     CCCCTTGAAGGGGAAG
human       -CCCCTGAAGGGGAGG
chimp       ----------------
mouse       CCTCCT----------
rat         CCTCTT----------
dog         -CCCTTTAAGGGGAGG
cow         -CCCTTGAAGGGAAGG
frog        ----------------

>35 (51830-51886)
tammar      AGATCTTCACTTGTTACCTTGCCCTTTCCCCCTCCCGGAAAAAAAAAAAAAAGGAAA
opossum     AGATCTTCACTTGTTACCTTGCCCTTTCCCCCTCCCGGAAAAAAAAA-----GGAAA
human       ---------CT--TTACCTTTCCTATTCCCTCTCCTCT------------------A
chimp       ---------------------------------------------------------
mouse       AGCTTCCCATT--CGACAGTTCCCATACCCTC-------------------------
rat         AGCTTCCCATT--CGACATTTCCCATACCCTC------AAAAAAAAAAAAAAGGAGA
dog         AGCTCCTCACA--TTACTTTTCCCATTCCCTCTCCTTG------------------A
cow         AGCTCCTCACT--TTACTTCTTCCATTCCCTCT-----------------------A
frog        ---------------------------------------------------------

>36 (51897-52061)
tammar      AAAAAAATCCACCACCCACTCAGGAGCACCCCCGCAACTCGCATGGGTGAAGGGAGCGCGGTACGCGTAAGGTTCAGGAAAAAAAAACCGGGAACGGAAAAAAAGGCTGGTTTGGTCCTCTGCTTCCTGGATATGGTTCTCCCGCAGCTTCCGCTGCCGCCTTCC
opossum     AAAAAAATCCACCACCCACTCAGGAGCACCCCCGCAACTCGCATGGGCGAAGGGAGCGCGGTACGCGTAAGGTTCAGGAAAAAAAAACCGGGAACGGAAAAAAAGGCTGGTTTGGTCCTCTGCTTCCTGGACACGGTTCTCCTGCGGCCTCCGCTGCCGCCTTCC
human       AAAAAAATCTACCACCCATTCAGGACCTCCCCA---ACACATATTGGGAAA-GGGGCACGGCACGCGTTGGGTTCAGG--AAAAAAACCGGGAACGGAAAAAGAGGCTGGTTTGGTCCTCAGCTTCCTGGTCA-GGTTTCCCCGCGGCCTCCGCTGCCGCCATCC
chimp       ---------------------------------------------------------------------------------------------------------------------------------------------------------------------
mouse       AAAAAAATCCACCACCCACTCAGGACCCTCCC-CCAACAAGTATGGGGAAT-GGGGTACAGCACA--TTAGTTTCAGG---AAAAAACCGGGAACAGAAAAAGAGGCTGGATTGGTCCTCAGCATCT-GGTCA-GGCT--CCCGTGGCCTCCGCGGCTGCCATCC
rat         AAAAAAATCCACCACCCACTCAGGACCCTCCC-CCAACAAGTATGGGGAAT-GGGGTACAGCACA--TTAGGTTCAGG---AAAAAG----------------AGGCTGGATTGGTCCTCAGCATCCTGGTCA-GGCT-CCCCGTGGCCTCCGCTGCTGCT--CC
dog         AAAAAA--CTACCCCCGTTTCAGGACCT-CCCCCCAACACATATGGGGAAAGGGAGCACGGCACGCCTTGGATTCAGG--AAAAAAACCGGGAACAGAAAAAGAGGCTGGTTTGGTCCTCAGCTTCCTGGTCA-GGTTTCCCCGCGGCCTCCGCTGCCGCCATCC
cow         AAAAAAATCTACCACCTTCTCAGAACCTCCCCACCAACACAAATGGAAAAAGGGAGCACGGCACGCCTTGGGTTCAGG--AAAAAAACCGGGAACAGAAAAAGAGGCTGGTTTGGTCCTCAGCTTCCTGGTCA-GGTT-CCCCGCGGCCTCCGCTGCCGCCATCC
frog        --------------------------------------------------------------------------------------------AAC----------------------------------------------------------------------

>37 (52072-52148)
tammar      GCCATCTGTAATCCCCCGCCGCGCTGAGTCTCTGCTGCTGGCTCACATCTCCAGAGGGTCCAGATGGGGGAGGAGGA
opossum     GACATCCGCAATCCCCCGCCGCGCTGAGTCTCTGCTGCTGGCTCACATCTCCAGAGGGTCCAGATGGGGGAGGAGGA
human       GCCGTCTGCA-TTCCCTGCCACGGTGCTTCTCTGTTGCCGGCTCACATCAACCGAGGTTCCAGATGGGTGAGGAGA-
chimp       -----------------------------------------------------------------------------
mouse       G--GTCTGCCTT-CTGCGCCTCAGTGCTTCTCTGCTGCCAGCTCACATCAACCAAGGCTCC-GATGGGCGAGGAGG-
rat         G--GTCTGCGTT-CTGCGCCTCAGTGCTTCTCTGCTGCCAGCTCACATCAACCAAGGCTCC-GATGGGCGGGGAGG-
dog         GCCGTCTGCATTTCCCCTCCATGGTGCTTCTCCGCTGCCGGCTCACATCAGCCGAGATTCCGGATGGGTGAGGAGG-
cow         G-CGTCCGCATTTCCCCGCCACGGTGCTTCTCCGCTGCCGGTTCACATCAACCGAGGTTCCGA-CGGGTGAGGAGG-
frog        --------------------------------------------------ACCGAGGTTCCAGATGAGTAAGGGGGA

>38 (52157-52301)
tammar      GGAAGGAGTAGAAGGGTCGGGGACTGAGGTGCCAAAGGCCCCCACCCCTGAAGGTGGGAAGGGGGCAGGCTCATTTGTGACTTTTGCTCTTCTGTTGGCCACGCCCTGAAGTCTGTCTGTCTGTCCCTCTCTCGCTCTCCTGTCA
opossum     GGAAGGAGTAGAAGGGTCGGGGGTTGAGGTGCCGAAGGCCCCCACCCCTGGAGGTGGGGAGGGGGCAGACTCATTTTTGACTTTTGCTCTTCTGTTGGCCATGCCCTGAA----GTCTGTCTGTCCCTCTCTCGCTCTCCTGTCA
human       GGAAGGAGTAG-GGTATCGGGGATTGAGGTGCCAAAGGCCCCCACCCCTGGAGGTGGGGAAGGGGAGGATTCATTTGTGCTG-A--CTCTTCTTTTGGACATGCCCTG----CCATCTGTCTGTCCCTCTCTTGC----CTGCCA
chimp       -------------------------------------------------------------------------------------------------------------------------------------------------
mouse       GGGAGGAGGAG-GGGACTGGGGGCTGAGGTGCCAAAGGCCCCCGCTCCTGGAGGTTGGGAAGG-GCCGATTCATG-GTGCTGTTTGTTCTTCTTCTGGACAGGCCCTG----C-ACCTGACTGTCCCTCTCTCGC----CTGCCA
rat         GGAAGGAGTAG-GGGACTTGGGGCTGAGGTGCCAAAGGCCCCCGCTCCTGGAGGTTGGGAGGG-GCCGATTCATG-GTGCTGTTTGTTCTTCTTCTGGACAGGACCTG----C-ACCTGACTGTCCCTCTCTCTCTCTCCTGCCA
dog         GGAAGGAGTAA-GGGATCGGGGACTGAGGTGCCAAAGGCCCCCACCCCTGGAGGTGGGGAGGGAGCGGATTCATTTGTGCTGTT--CTCTTCTTTTGGACATGCCCTG----CCATCTGTCTGTCCCTCTCTTGC----CTGCCA
cow         GGAAGGAGTAT-GGACTCGGGGATTGAGGTGCCAAAGGCCCCCACCCCTGGAGGTGGGGAGGGAGCGGATTCATGTGTGCTGTT--CTCTTCTTTTGGACATGCCCTG----CCATCTGTCTGTCCCTCTCTTGC----CTGCCA
frog        GGCAGAAGAAGT--------------ATGTGCCTAGCGCCCCCACCCCTAGA---------------------------------------------------------------------------------------------

>39 (52317-52607)
tammar      TTTGGGGAGATTTGAGTTTTTAGGGGAGCCAAAAGGCCCAGTTGTGCTCGATGCCACCTTGAGAGTGTGTGCTCTTGGGGGAGAAGGGAAATAGTGGGTGGTAGGGTAGGACATTCTGTCCCACCTTGCCAAAGGTTAAGAGTTTTGTTGTTGTCTGGGTTTTCTCATATTGTTAGGGTTTATTTGAATTCTACCCGCTCTCGTGTTTATCCCGACCAAGTCTTCCGGAGTTTCCCTGGCACCCGCGCAGACCTTATCACTGGCTGTCTCTATCTCTGTCTTTCCAGGGAG
opossum     TTTGGGGAGATTTGAGTTTTTAGGGGGACCAAAAGGCCCAGTTGTGCTCGATGCCACCTTGAGGGTGTGTGCTTGTGGGGGACAAGGGAAATAGTGGGTGGTGGGGTGGGACAGTGTGTCCCACCCTGCCAAAAGGAAAGAGTTTTGCTGTTGTTTGGGTTTTCTTATTTTGTTGGGGTTTATTTGAATTCTACCCGCTCTCGTGTTTATCCCGACCAAGTCTTCCGGAGTTTCCCTGGCACCCGCGCAGACCTTATCACTGGCTGTCTCTATCTCTGTCTTTCCAGGGAG
human       TTTGGTGAG--------------------CAGAAGGTCCAGCTGTGCTCGATGCCACCTTGAGGGTGCGTGGCTGTAG-GGTGCATGTAATGGGTGGGTGGTAGGGCAGAAAAATCCTGCCCTCCC-CCAAA--GGGAAGAG------------------GTTCAAAAA-TGTTTGATTTATGTCGAACACTACCCGCTCTCACA-TTAACCCGACCAAGTCTTCCGGAGTTTCCCTGGCACCCGCGCAGGCCCTAACACTAGCTGTCTCTGCTTCTGTATGTCCAAGGAG
chimp       ---------------------------------------------------------------------------------------------------------------------------------------------------------------------------------------------------------------------------------------------------------------------------------------------------
mouse       TTCGGTGAG--------------------CAGA-GGTCCAGCTGAGCTCCGTGCCACCCGGAGGCTGCGTGGCTGAAG-GGGGTGTGTA----GAGGGTGGTAGGGCACAAAATTT-TGCCCTACC-CCCAAAGGGGAAGAG------------------GTTC-AAAA-TGTCTGATTAAAATCAAACACTACCCGCTCTCACG-TTAACCCGACCAAGTCTTCCGGAGTTTCCCTGGCAC--GCGCAGACCCTATCGCTAACTGTCTCTGCCTCTGTGTTTTCAAGGAG
rat         TTCGGTGAG--------------------CAGA-GATCCAGCTGAGCTCCAAGCCACCTGGAGGGTGCGTGGCTGAAG-GGGGTGTGTA----GAGGGTGGTAGGGCACAAAATTT-TGCCCTACC-CCCAAAGGGGAAGAG------------------GTTCAAAAA-TGTCTGATTAAAATCAAACACTACCCGCTCTCACG-TTAACCCGACCAAGTCTTCCGGAGTTTCCCTGGCAC--GCGCAGACCCTACTGCTAACTGTCTCTGCCTCTGTGTTTTCAAGGAG
dog         TTTGGGGAG--------------------CAGAAGGTCCAACTGTGCTCCATGCCACCTTGAGGGTGCGTGGCTGTAAAGGGGTATGTAATGGGTGGGTAGTAGGGCAG-AAAATCCTGCCCTCCC-CCAAAAAGGGAAGAG------------------GTTC-AAAAATGCTTGATGAAAATCGAACACTACCCGCTCTCAAG-TTAACCCGACCAAGTCTTCCGGAGTTTCCCTGGCACCCGCGCAGACCCTAACACTAGCTGTCTCTGCCTCTGTGTGTCCAAGGAG
cow         TTTGGGGAG--------------------CAGAAGGTCCGGCTGTGCTCGATGCCACCTTGAGGGTGCGTGGCTGTAG-GGGGTATGTAATGGGTGGGTGGTAGGGCAG-AAAATCCTGCCCTCCC-CCAAAAGGGGAAGAG------------------GTTCAAAAAATGCTTGATGAAAATCGAACACTACCCGCTCTCACG-TTAACCCGACCAAGTCTTCCGGAGTTTCCCTGGC-GCCGCGCAGACCCTAACACTAACTGTCTCTGCCTCTGTGTGTCCAAGGAG
frog        ---------------------------------------------------------------------------------------------------------------------------------------------------------------------------------------------------------------------------------------------------------------------------------------------------

>40 (52623-52873)
tammar      GGGTCACATGACTCCATCTCAGCACTGGGAGGAGAGGGGAGAGGGTGGACTGGAGAAGGTCGAGGAGAGGGAGTAGGAAGAGACTGCGGGCAGGGGATGGAGGGAGAGAAGGTAGAAGGGTATTTACGTCTTGCATGAACTTGCGGCAGACAGGGCGGATCTCTTTGCTCAGGGTGGCACTGAACATCATGACCTGCTTCTCATGGGGGGTCATGCGGAAAATTTCCTGGACATCCCGACGCATGTCTACA
opossum     GGGTCACATGACTCCATCTCAGCACTGGGAGGACAGGGAAGAGGGTAGACTGGAGAAGGTCGAGGAGAGGGAGTAGGAGAAGGCTTCGGGCAGGGGATGGAGGGAGAGAAGGTAGAAGGGTATTTACGTCTTGCATGAACTTGCGGCAGACAGGGCGGATCTCTTTGCTCAGGGTGGCACTGAACATCATGACCTGCTTCTCATGGGGGGTCATGCGGAAAATTTCCTGGACATCCCGACGCATGTCTATA
human       GGG-CACAAGCCGCCTTCTTGGCAC-----TGACA-GGAAGAGGG---------------CGAGGAAGGGGAGGAGG------CAGCGGGCGGGGAGTGGAGGGAGAGAAGGTAGAAGGGTATTTACATCTTGCATGAACTTGCGGCAGACTGGACGGATCTCTTTGCTCAAGGTAGCACTGAACATCATGACCTGCTTCTCGTGGGGGGTCATGCGAAAAATTTCCTGGACATCCCGACGCATGTCTACA
chimp       -------------------------TCGAATGACA-GGAAGAGGG---------------CGAGGAAGGGGAGGAGC-------AGCGGGCGGCGGAGTGAGGGAGAGAAGTTAGAAGGGTATTTACATCTTGCATGAACTTGCGGCAGACTGGACCGATCTCTTTGCTCAAGGTAGCACTGAACATCATGACCTGCTTCTCGTGGGGGGTCATGCGAAAAATTTCCTGGACATCCCGACGCATGTCTACA
mouse       GGG-CACAAGCTCCCTTCTTGGTGC-----GGACAAGGAAGAGGG---------------CGAGGAGGGGGAGAAGG------CAGCGGGCGGGGAGTGGAGGGAGAGAAGGTAGAAGGGTATTTACATCTTGCATGAACTTGCGGCAGACTGGGCGGATCTCTTTGCTCAAGGTAGCACTGAACATCATGACCTGCTTCTCATGGGGGGTCATGCGAAAAATTTCCTGGACATCCCGACGCATGTCTGCA
rat         GGG-CACAAGCTCCCTTCTTGGTGC-----GGACAAGGAAGAGGG---------------CGAGGGGGG--AGGAGG------CGGCGGGCGGGGAGTGGAGGGAGAGAAGGTAGAA-GGTATTTACATCTTGCATGAACTTGCGGCACACTGGGCGGATCTCTTTGCTCAAGGTAGCACTGAACATCATGACCTGCTTCTCATGGGGGGTCATGCGAAAAATTTCCTGGACATCCCGACGCATGTCTGCA
dog         GGG-CACGTGCCCCCTTCTTGGCATT----GGACAAGGAAGAGGG---------------CGCAGAAGGGGAGGAGG------CAGTGGGCGGGGAGTGGAGGGAGAGAAGGTAGAAGGGTATTTACGTCTTGCATGAACTTGCGGCAGACAGGACGGATCTCTTTGCTCAAGGTAGCACTGAACATCATGACCTGCTTCTCATGGGGGGTCATGCGAAAAATTTCCTGGACATCCCGACGCATGTCTACA
cow         GGG-CACGTGCCCCCTTCTTGGCGCT----GGACAAGGAAGAGGG---------------CGCGGAGGGGGAGAAGG------CAGCGGGCGGGGAGTGGAGGGAGAGAAGGTAGAAGGGTATTTACGTCTTGCATGAACTTGCGGCAGACTGGACGAATCTCTTTGCTCAAGGTAGCACTGAACATCATGACCTGCTTCTCATGGGGGGTCATGCGAAAAATTTCCTGGACATCCCGACGCATGTCTACA
frog        ------------------------------------------------------------------------------------------------------------------------------------------------------------------------------------------------------------------TCAGGC---------CCTGGACA-CACAACAAAACCATCAA

>41 (53554-53612)
tammar      CCAGAGCCATCAGTCATGGGTGATAGATCAAGAGTCGTCCTGGCACCAAGGTGCTCCAT
opossum     CCAGAGCCATCAGTCATGGGTGATAGATCAAAAGTCGTCCTGGCACCAAGGTGCTCCAT
human       CCAGAGCCATCAGTCATGGGTGATAGA-TAAGAGTCGTCCTTGCACTGAGGTGCTCC--
chimp       CCAGAGCCATCAGTCATGGGTGATAGA-TAAGAGTCGTCCTTGCACTGAGGTGCTCC--
mouse       CCAGAGCCATCAGTCATGGGTGATAGA-TAAGGGTCGTCCTTGCACACAAGTGCTCC--
rat         CCGGAGCCATCAGTCATGGGTGATAGA-TGAGGGTCGTCCTTGCACACA-GTGCTCC--
dog         CCAGAGCCATCAGTCATGGGTGATAGATTAAGAGTCGTCCTGGCACTAAAGTGCTCC--
cow         CCAGAGCCATCAGTCATGGGTGATAGATTAAGAGTCGTCCTGGCACTAAAGTGCTCC--
frog        -----------------------------------------------------------

>42 (53626-53638)
tammar      CATCATGTGGCTC
opossum     CATCATGTGGCTC
human       CATCATTTGGCTC
chimp       CATCATTTGGCTC
mouse       CATCATTTGGCTC
rat         CATCATTTGGCTC
dog         CATCATTTGGCTC
cow         CATCATTTGGCTC
frog        -------------

>43 (53716-53910)
tammar      CCACTCACCGAGCTGTTCGAGCATTTTGTCACACTCATCCAAGATAAAATGTTTAATGTGTTTGAGATTGAGGCTCTTATTTCGGGCCAGGGCTAAGATACGGCCCGGGGTCCCCACGACAATATGTGGGCAGTTCTTCTTCAGCAACTCCTCATCCTTTTTTATTGATAGACCACCAAAAAACACTGCCACCTG
opossum     CCACTCACCGAGTTGTTCGAGCATTTTGTCACACTCATCCAAGATAAAATGTTTAATGTGTTTGAGATTGAGGCTCTTATTTCGGGCCAGGGCCAGGATACGGCCTGGAGTCCCCACGACAATGTGTGGGCAGTTCTTCTTCAGCACCTCCTCATCCTTCTTTATTGAAAGACCACCAAAAAATACCGCCACCTG
human       CCACTCACCGAGCTGTTCAAGCATCTTATCACATTCATCCAAAATAAAGTGTTTAATGTGTTTGAGGTTGAGGCTCTTATTTCGAGCCAGGGCTAGGATACGGCCTGGAGTCCCCACGACGATATGCGGGCAGTTCTTCTTCAGCACCTCTTCATCCTTCTTGATAGACAGACCACCAAAAAAAACAGCAACCTG
chimp       CCACTCACCGAGCTGTTCAAGCATCTTATCACATTCATCCAAAATAAAGTGTTTAATGTGTTTGAGGTTGAGGCTCTTATTTCGAGCCAGGGCTAGGATACGGCCTGGAGTCCCCACGACGATATGCGGGCAGTTCTTCTTCAGCACCTCTTCATCCTTCTTGATAGACAGACCACCAAAAAAAACAGCAACCTG
mouse       CCACTCACCGAGCTGTTCAAGCATCTTGTCACACTCGTCCAAAATAAAGTGTTTAATGTGTTTGAGGTTCAGGCTCTTATTTCGAGCCAGGGCTAGAATTCGGCCAGGAGTCCCCACGACGATGTGTGGGCAGTTCTTCTTCAGCACCTCTTCGTCCTTCTTGATAGACAGACCGCCAAAAAACACTGCCACCTG
rat         CCACTCACCGAGCTGTTCAAGCATCTTGTCACATTCGTCCAAGATAAAGTGTTTAATGTGTTTGAGGTTCAGGCTCTTATTTCGGGCCAGGGCTAGAATTCGGCCAGGAGTCCCCACAACAATGTGTGGGCAGTTCTTCTTCAGCACCTCTTCATCCTTCTTGATAGACAGTCCGCCAAAAAACACTGCCACCTG
dog         C---TCACCGAGCTGTTCAAGCATCTTATCACATTCATCCAAGATAAAGTGTTTAATGTGTTTGAGATTGAGGCTCTTATTTCGAGCCAGGGCGAGGATGCGGCCAGGGGTCCCCACAACAATATGCGGGCAATTCTTCTTCAGCACCTCTTCATCCTTCTTGATAGACAGACCACCAAAAAACACCGCGACCTG
cow         CAACTTACCGAGCTGTTCAAGCATCTTATCGCATTCATCCAAGATAAAGTGTTTAATGTGTTTGAGGTTGAGGCTCTTATTTCGAGCCAGGGCTAGGATGCGGCCAGGGGTCCCCACGACGATATGCGGGCAGTTCTTCTTCAGCACCTCTTCATCCTTCTTGATAGACAGACCACCAAAAAACACTGCAACCTG
frog        ---------------------------------------------------------------------------------------------------------------------------------------------------------------------------ACTGCCAAAAAA------------

>44 (54332-54403)
tammar      AAGTAAAATCAAGCAAACTCATCTGTACCTAAGCAGACAGCATGCTTTCTACTCCAATACAGTTAAGTGAGA
opossum     AAGTAAAATCAAGCAAACTCATCTGTACCTAAGCAT-------GCTTTCTATTCCAATACAGTTAAGTGAGA
human       AAGTAAA-------------------------------------------------GTACAGT---------
chimp       AAGTAAA-------------------------------------------------GTACAGT---------
mouse       ------------G-------------------------AGCCT--------------------TAGGTGAGA
rat         ------------G-------------------------AGCCT--------------------TAGGTGAGA
dog         AAGTAAAATCAAGCAAGATCAAGAGTACCTAAGCAGACAGCCTGCTTCTCCCTCTATTATAGTTAATT---A
cow         AAGTA--------------------------------------------------AATACAG-TAATT---A
frog        -------------------------------------------------------AATACA----------A

>45 (54418-54460)
tammar      ACCTCTTAGGCCATCCATCCATCCAGTGGTCCAGATAGCCAGG
opossum     ACCTCTTAGGCCATCCATCCATCCAGTGGTCCAGATAGCCAGG
human       -------------------------------------------
chimp       -------------------------------------------
mouse       ACCTCTT------------------------------------
rat         ACCTCTT------------------------------------
dog         -------------------------------------------
cow         -------------------------------------------
frog        ------------------------------CAAGATATTTATG

>46 (54565-54574)
tammar      TAAGCTTTTA
opossum     TAAGCTTTCA
human       ----------
chimp       ----------
mouse       TAAGCTTTCA
rat         TAAGCTTTCA
dog         TGAGCTTTCA
cow         TAAGCTTTCA
frog        ----------

>47 (55011-55021)
tammar      TTATTACTACT
opossum     TTATTACTA--
human       -----------
chimp       -----------
mouse       -----------
rat         ---------CT
dog         TTATTACTACT
cow         -----------
frog        -TGTCACTA--

>48 (55072-55180)
tammar      ATTACCTTGACATTAGGCATGTATTTGGAGAAGCGCTCATACTCCTTGCTGATCTGAAAGGCCAGCTCCCGAGTGTGACACATCACCAGTACAGAAACCTTAGACAGGG
opossum     ATTACCTTGACATTAGGCATGTATTTGGAGAAGCGCTCATACTCCTTACTGATTTGAAAGGCCAACTCCCGAGTATGACACATTACCAGCACAGAAACCTTAGACAGGG
human       -TTACCTTGACATTGGGCATGTATTTAGAGAAGCGCTCATATTCCTTGCTGATCTGAAAAGCCAACTCCCGAGTGTGACACATCACCAGTACAGACACCTTA-----GG
chimp       ------------------------------------------------------------------------------------------------------NNNNNGG
mouse       -TTACCTTGACATTCGGCATGTACTTAGAGAAGCGCTCATATTCCTTGCTGATCTGAAAAGCCAGCTCCCTAGTGTGACACATCACCAGCACAGACACCTTT-------
rat         -TTACCTTGACATTCGGCATGTACTTTGAGAAGCGCTCATATTCCTTGCTGATCTGGAAAGCCAGCTCCCTGGTGTGACACATCACCAGCACTGACACCTTT-------
dog         ATTACCTTGACATTGGGCATGTATTTAGAGAAGCGCTCATACTCCTTGCTGATCTGAAATGCCAACTCCCGGGTGTGACACATCACCAGCACAGACACCT------TGG
cow         -TTACCTTGACGCTGGGCATGTATTTGGAGAAGCGCTCATACTCCTTGCTGATCTGAAAAGCCAACTCCCGAGTGTGACACATCACCAGTACAGACACCT------GGG
frog        -------------------------------------------------------------------------------------------------------------

>49 (55623-55647)
tammar      GTCAAGGGTGATAGATAGAGGTCAT
opossum     GTCAAGGGTGATAGATAAAGGTCAT
human       GTCAAGGGTAACAG----AGGTCAT
chimp       GTCAAGGGTAACAG----AGGTCAT
mouse       -------------------------
rat         -------------------------
dog         GTCAAAGGTGACAG----AGTTCAT
cow         GTCAAGCGTGATAA----AGGTCAT
frog        -------------------------

>50 (55742-55887)
tammar      CATAGTTTATACCTGACCAGTGACTGGCTCCAGCTGCTGCAGCGTGGCCAGCACAAACACAGCTGTCTTTCCCATGCCTGACTTGGCCTGGCACAAGACATCCATTCCCAAGATGGCCTGAGGAATACACTCATGCTGGACTGGGG
opossum     CATAGTTTATACCTGACCGGTGACTGGCTCCAGCTGTTGCAGCGTGGCCAGCACAAACACAGCTGTCTTTCCCATGCCTGACTTGGCCTGGCACAAGACATCCATTCCCAAGATGGCCTGAGGAATACACTCATGCTGGACTGGGG
human       CAAA---TATACCTGCCCAGTAACTGGCTCCAGCTGTTGCAGTGTGGCCAAGACAAACACTGCTGTCTTTCCCATGCCCGACTTGGCCTGGCACAGGACATCCATTCCCAGAATGGCCTGAGGGATGCACTCATGCTGGACTGGGG
chimp       CAAA---TATACCTGCCCAGTAACTGGCTCCAGCTGTTGCAGTGTGGCCAAGACAAACACTGCTGTCTTTCCCATGCCCGACTTGGCCTGGCACAGGACATCCATTCCCAGAATGGCCTGAGGGATGCACTCATGCTGGACTGGGG
mouse       CAA----CATACCTGCCCAGTAACGGGCTCCAGCTGCTGCAGTGTGGCCAGGACAAACACTGCTGTTTTTCCCATGCCTGACTTGGCCTGGCACAGGACATCCATCCCCAGAATGGCCTGCGGGATGCACTCATGCTGGACTGAGG
rat         CAA----CATACCTGCCCAGTAACTGGCTCCAGCTGCTGCAGTGTGGCCAGGACAAACACTGCTGTTTTTCCCATGCCTGACTTGGCCTGGCACAGGACATCCATCCCCAGAATGGCCTGGGGGATGCATTCATGCTGGACTGAGG
dog         CAAG---TGTACCTGTCCAGTAACTGGCTCCAACTGTTGTAGTGTGGCCAGCACAAACACTGCTGTCTTTCCCATCCCTGACTTGGCCTGGCATAGGACATCCATTCCCAGAATGGCCTGAGGGATGCACTCATGCTGGACTGGGG
cow         CAAG---TGTACCTGTCCAGTAACTGGCTCCAATTGTTGCAGTGTAGCCAGCACAAACACCGCTGTCTTTCCCATGCCTGACTTGGCCTGGCATAGGACGTCCATTCCCAGGATGGCCTGAGGGATACACTCATGCTGGACTA---
frog        --------------------------------------------------------------------------------------------------------------------------------------------------

>51 (55906-55914)
tammar      TGGATTAGA
opossum     TGGATTAGA
human       ---ATTAGA
chimp       ---ATTAGA
mouse       ---ATT---
rat         ---ATT---
dog         ---ATTAGA
cow         ---ATTAGA
frog        ---------

>52 (56808-57059)
tammar      AGATGCTTACCTTCAGATGGATGCTCAAAGCCACAATCTACAATGGCCCGGAGCAACTCTGGCTTAAGTAGAAAGTCTCGGAATCCAGAGCTGTGGATGGAGACATAGGAACCTTTCACATCTTTCTTTGCAGGGGCCTCAGCTCCATCCCCCCCAGCTGCTGTTTCCACATCATCATCTTCATAATCCAGGAGTTCAGTGTCCACATCATTTTCTGCCATAGCTGGGTCAGGGGAAGGGGATATCTAGATT
opossum     AGATGCTTACCTTCAGATGGATGCTCAAAGCCACAATCTACAATGGCCCGGAGGAGCTCTGGCTTAAGTAGAAAATCACGGAAGCCAGAGCTGTGGATGGAGACATAGGAACCTTTGACATCTTTCTTTGCAGGGGCCTCAGCACCATCACCCCCAGCTGCTGTCTCCACTTCATCATCTTCATAATCCAGGAGTTCATTGTCCACATCATTCTCTGCCATGGCTGGGTCAGGGGAAGGGGATGTCTAGATT
human       AAAT--TTACCTTCTGACGGATGCTCAAAGCCACAGTCGACAATGGCCCGGAGCAACTCTGGCTTGAGCAGGAAGTCACGAAAGCCAGAGCTGTGGATGGAGACATAGGAGCCCTTGACATCCTTCTTGGCAGGGGCCTCAGCCCCATCTCCCCCAGCTGCTGTCTCCACCTCATCATCTTCATAGTCCAAGAGCTCATTGTCCACATCGTTCTCTGCCATAACTGGGCCGGGGGAAGGGG-GATCTGGA-T
chimp       AAAT--TTACCTTCTGACGGATGCTCAAAGCCACAGTCGACAATGGCCCGGAGCAACTCTGGCTTGAGCAGGAAGTCACGAAAGCCAGAGCTGTGGATGGAGACATAGGAGCCCTTGACATCCTTCTTGGCAGGGGCCTCAGCCCCATCTCCCCCAGCTGCTGTCTCCACCTCATCATCTTCATAGTCCAAGAGCTCATTGTCCACATCGTTCTCTGCCATAACTGGGCCGGGGGAAGGGG-GATCTGGA-T
mouse       AAAT--GTACCCTCTGATGGATGCTCAAAGCCACAGTCAACGATGGCCCGGAGCAGCTCTGGCTTGAGTAGAAAATCTCGGAAGCCGGAGCTGTGGATGGAGACGTAGGAGCCCTTGACGTCTTTCTTGGCGGGAGCCTCGGTCCCATCTGCCCCAGCGGCTGTCTCCACCTCGTCGTCTTCGTAGTCCAAGAGCTCATTGTCCACATCGTTCTCTGCCATAATTGGGCCGGGGGA---GG-TCTCTTGAGT
rat         AAAT--GTACCCTCTGATGGATGCTCAAAGCCACAGTCAACAATGGCCCGGAGCAACTCTGGCTTAAGTAGGAAATCTCGAAAGCCGGAGCTGTGGATGGAGACATAGGAGCCCTTGACGTCTTTCTTGGCGGGAGCTTCGGTCCCATCTGCCCCAGCGGCCGTCTCCACCTCATCGTCTTCATAGTCCAAGAGCTCATTGTCCACATCGTTCTCTGCCATAATCCGGCCGGGGGA---GG-TCTCTG-AGT
dog         AAAT--TTACCTTCTGATGGATGTTCAAAGCCACAGTCAACAATGGCCCGGAGCAACTCTGGCTTCAGCAGGAAGTCACGAAAGCCAGAGCTGTGGATGGAGACGTAGGAACCCTTGACATCCTTCTTGGCAGGGGCCTCAGACCCGTCTCCCCCAGCTGCTGTCTCTACTTCATCTTCTTCATAGTCCAAGAGTTCATTGTCCACATCATTTTCTGCCATAACTGGGCCGGGGAGATGGG-TCTCTGGA-T
cow         AAAT--TTACCTTCTGATGGATGCTCAAAGCCACAGTCAACAATGGCCCGGAGCAACTCTGGCTTGAGCAAGAAGTCACGAAAGCCAGAGCTGTGGATGGAGACATAGGAGCCCTTGACATCCTTCTTGGCAGGGGCCTCAGCCCCATCTCCTCCAGCTGCCGTCTCCACCTCATCATCTTCATAATCCAAGAGCTCATTGTCCACATCGTTCTCCGCCATAACTGAGCCGGGGGGAAGGG-TCTCCGGA-T
frog        ------------------------------------------------------------------------------------------------------------------------------------------------------------------------------------------------------------------------------------------------------------

>53 (57098-57114)
tammar      AGAGATTCAGGGAGCAG
opossum     AGAGATTCAGGGAGCAG
human       AGAGATTGA-GGAACAG
chimp       AGAGATTGA-GGAACAG
mouse       AGAG-TTGA-AGAACAG
rat         AGAG-TTGG-AGAACAG
dog         AGAGCTGGA-GCAACAG
cow         AGAGCTTGA-GGAACAG
frog        -----------------

>54 (57242-57254)
tammar      TCCTTCCTCTTTC
opossum     T--TTCCCCTTTC
human       TCCATCCCCATTC
chimp       TCCATCCCCATTC
mouse       -CGATCCCTATTC
rat         -CCATCCCTATTC
dog         TCCATCCCCATTC
cow         TCCATCCCCATTC
frog        -------------

>55 (57549-57559)
tammar      CAGCAACCAGT
opossum     CAGCAACCAGT
human       CAGCCATCAGT
chimp       CAGCCATCAGT
mouse       CAGCCATCAGT
rat         CAGCCATCAGT
dog         CAGCCATCAGT
cow         CAGCCATCAGT
frog        -----------

>56 (57612-57623)
tammar      ACACCACGTTGC
opossum     ACACCACGTTGC
human       ACATCATATG--
chimp       ACATCATATG--
mouse       ACATCATGTGGC
rat         ACATCATGTGGC
dog         ACATCATGTG--
cow         ACATCATGTG--
frog        ------------

>57 (58054-58184)
tammar      GGGACACAATGGCGCCACGGCCGCCATTTTGGGTCCTCCCCCTTAGCTCCCGGCCGCCCCTCCCCCCTGGGGGGCTCTTCCCTCCCGGGCGGGGCGGGAAAAAAGGCGGAAATAACGGCCCCGCAGGGGCC
opossum     GGGACACAATGGCGCCACGACCGCCATCTTGGGTCCTCCCCCTCCGCTCCCGGCCGCCCCTCCCCCCTCGGGGGCTCTTCCCTCCCGGGCGGGGCGGGAAAGGAGGCGGAAATAACGGCCCCGCAGGGGCC
human       -----------------------------------------------------------------------------------------------------------------------------------
chimp       -----------------------------------------------------------------------------------------------------------------------------------
mouse       -----------------------------------------------------------------------------------------------------------------------------------
rat         -----------------------------------------------------------------------------------------------------------------------------------
dog         -----------------------------------------------------------------------------------------------------------------------------------
cow         -----------------------------------------------------------------------------------------------------------------------------------
frog        -----------------------------------------------------------------------------------------------------------------------------------

>58 (58309-58399)
tammar      GCGTCTGGTGGCGGCAGCGGCGGCGACCAAGGAAAGCGGCCTTCACTTCCGGTCCCCGCGTTCCCTCTCCCCTTTCCACCCCACTCTCTTT
opossum     GCGTCTGGTGGCGGCAGCGGCGGCGACCGAGGAAAGCGGCCTCCACTTCCGGTCCCCGCGTTCCCTCTCCCCTTTCCACCCCGCTCTCTTT
human       -------------------------------------------------------------------------------------------
chimp       -------------------------------------------------------------------------------------------
mouse       -------------------------------------------------------------------------------------------
rat         -------------------------------------------------------------------------------------------
dog         -------------------------------------------------------------------------------------------
cow         -------------------------------------------------------------------------------------------
frog        -------------------------------------------------------------------------------------------

>59 (58683-58735)
tammar      TTGGAACGCAATGAATGGGACGCGGAAGCGGCGGCGCGTTCCCACGGGGTCCT
opossum     TTGGAACGCAATGAATGGGACGCGGAAGCGGCAGCGCGTTCCCACGGGGTCCT
human       -----------------------------------------------------
chimp       -----------------------------------------------------
mouse       -----------------------------------------------------
rat         -----------------------------------------------------
dog         -----------------------------------------------------
cow         -----------------------------------------------------
frog        -----------------------------------------------------

>60 (59431-59485)
tammar      GGACCCCAAAATTAGGGATGGGGAGCCTAAATTCAGCTACAAGCCTTCCTCACTT
opossum     -----------------------TGCCTAGATGCAGGTACTTGGCTTCCTCATTT
human       -------------------------------------------------------
chimp       -------------------------------------------------------
mouse       GGACCCCAAAATTAGGGCTGGGGAGCCTAAATGCAGCTACAAGCCATCCTCACTT
rat         GGTCCCCAAAATTA-----------------------------------------
dog         -------------------------------------------------------
cow         -------------------------------------------------------
frog        -------------------------------------------------------

>61 (59848-59865)
tammar      TTTTTGTACAGATGAAGA
opossum     TTTTT-TATAGATGAAGA
human       ------------------
chimp       ------------------
mouse       TTTTTGTATAAATCAAGA
rat         TTTTTGTATAAATCAAGA
dog         ------------------
cow         ------------------
frog        ------TATAAA------

>62 (59910-59952)
tammar      CTGTCTCTACCAGTCTCACCATTTTATGTCTGTCAGACACTTA
opossum     CTGACTCTGCCAGTGT-ACCA-TTTATGTCTGTCAGACACATA
human       -------------------------------------------
chimp       -------------------------------------------
mouse       C-----CTGCCAGTCTTGCCA-TTTTTTTCTG-CAGAAACATA
rat         CTGTCTCTGCCAGTTTTACCATTTTTTTTCTGTCTGAAACATA
dog         -------------------------------------------
cow         -------------------------------------------
frog        -------------------------------------------

>63 (61208-61392)
tammar      GAGTCCCTAGGCAGCAATCCGGTAGTTGGGATGAATCTGGGGCCTGATGTCACAGACCATGCCAAGGAGTTGAGCGAGGACACGCTCACGGCTCCGCTGCTGAGAGCTCTGCATGCCCTGTACCTGGCGCCGAGTTGCCTGCTCCACCTCAGCTGACAAGTTCCCCTGGGAGCCCATGGCCTGGG
opossum     --GTGACTAGGCAGCAATCCCGTAGTTGGGATGGATGTAGGGCTTGATGTCACAGACCAGGCCCAGGAGATGAGCCAAGACCCACTCACGACTGCGCTGCTGAGAGCTCTGCATGCCCTGAACCTGGCGACGTGTTGCCTGCTCCACCTCAGCTGACAAGTTCCCCTGGGAGCCCATGGCCTGGG
human       GAGTCA--AGGCAGAAATCCGGTAGTTGGGGTGGACCTGGGGCCTGACGTCGCAGACCATGCCAAGAAGCTGGGCCAGGACACGCTCTCGGTTTCTCTGCTGGGAGCTCTGCATGCCCTGCACCTGGCGCCTTGTAGCCTGCTCCACCTCAGCAGACAGGTTCCCCTGGGAGCCCATGGCCTGGG
chimp       GAGTCA--AGGCAGAAATCCGGTAGTTGGGGTGGACCTGGGGCCTGACGTCGCAGACCATGCCAAGAAGCTGGGCCAGGACACGCTCTCGGTTTCTTTGCTGGGAGCTCTGCATGCCCTGCACCTGGCGCCTTGTAGCCTGCTCCACCTCAGCAGACAGGTTCCCCTGGGAGCCCATGGCCTGGG
mouse       GAGTCACTAGACAGTAACCCGATAGTTGGGGTGGACCTGGGGCCTGACTTCACAGACCATGCCGAGAAGCTGAGCCAGGACGCGCTCCCGATTCCTCTGCTGGGAACTCTGCATGCCCTGAACCTGCCGTCTTGTGGCCTGCTCCACTTCAGCAGACAGGTTCCCCTGAGAGCCCATGGCCTGGG
rat         GAGTCACTAGACAGTAATCCGATAGTTGGGGTGGACCTGGGGTCTGACGTCACAGACCATGCCAAGAAGCTGAGTCAGGACTCGCTCCCGATTTCTCTGCTGGGAGCTCTGCATGCCCTGAACCTGACGTCTCGTGGCCTGCTCCACCTCAGCAGACAGGTTCCCCTGAGAGCCCATGGCCTGGG
dog         GAGTCA--AGACAGCAATCCGGTAGTTGGGATGGACCTGGGGCCTGACGTCGCAGACCATGCCAAGAAGCTGGGCCAAGACGCGTTCACGGTTTCTCTGCTGGGAGCTCTGCATGCCCTGCACCTGGCGTCTGGTAGCCTGTTCCACCTCAGCCGACAGGTTCCCCTGGGAGCCCATGGCCTGGG
cow         GAGTCA--AGGCAGCAATCCGGTAGTTGGGGTGAACCTGGGGCCTGACGTCGCAGACCATGCCGAGAAGCTGGGCCAGGACACGTTCACGGTTTCTCTGCTGGGAGCTCTGCATACCCTGCACCTGGCGCCTTGTAGCCTGCTCCACCTCAGCTGACAAGTTCCCTTGGGAGCCCATGGCCTGGG
frog        ---------------------------------------GGACATCCCTCCACAGAACTTACCA--------------------------------------------------------------------------------------------------------------CATG-------

>64 (61861-61982)
tammar      CTTACCGCTTGCTGCTTGCTCTGGAACTCCTGCTCTCGCTCCCTACGGTACTGCTCTACCTCCATCTGAGCCTCTTCCTTGGCCTGCTTCAGACGCCGAGCCTTCCCTGGAGTGAAAGAAGG
opossum     CTTACCGCTTGCTGCTTGCTCTGGAATTCCTGCTCCCGTTCCCTACGGTATTGCTCTACCTCCATCTGAGCTTCTTCCTTGGCCTGCTTCAGTCGCCGAGCCTTCCCTGGAGTGAGGAAAGG
human       CTCACCGCCTGCTGCTTGCTCTGGAATTCGTGCTCTCGCTCTCTGCGGTATTGCTCCACCTCCATCTGTGCCTCCTCCTTTGCCTGCTTCAGTCGCCGGGCCTTCCCTGGAGGGAAGAAAGG
chimp       CTCACCGCCTGCTGCTTGCTCTGGAATTCGTGCTCTCGCTCTCTGCGGTATTGCTCCACCTCCATCTGTGCCTCCTCCTTTGCCTGCTTCAGTCGCCGGGCCTTCCCTGGAGGGAAGAAAGG
mouse       CTCACCGCCTGCTGCTTGCTCTGAAACTCCTGTTCCCGCTCCCTGCGGTATTGCTCCACCTCCATTTGAGCCTCCTCCTTCGCCTGCTTCAGTCGCCGGGCCTTCCCTAGAGGGAAG----G
rat         CTCACCGCCTGCTGCTTGCTCTGGAACTCCTGCTCTCGCTCCCTGCGGTATTGCTCCACCTCCATTTGAGCCTCCTCCTTCGCCTGCTTCAGTCGCCGGGCCTTCCCTAGAGGGAAG----G
dog         CTCACCGCCTGTTGCTTGCTCTGGAACTCCTGCTCTCGTTCTCTGCGGTACAGCTCCACTTCCATCTGTGCCTCCTCCTTTGCCTGCTTCAGACGCCGGGCCTTCCCTGGAAGGAAGAAAGG
cow         CTCACTGCCTGCTGCTTGCTCTGGAATTCTTGCTCTCTCTCTCTGCGGTACTGATCCACTTCCATTTGTGCCTCCTCCTTTGCCTGCTTCAGACGCCGAGCCTTCCCTGGAGGGAAGAAAGG
frog        --------------------------------------------------------------------------------------------------------------------------

>65 (62180-62271)
tammar      TCTCACTCTTTCGGGCATCTGCCACCTTTTCAGCCGCTCTCTTCTCAGCCTGCAGCAGCTGCTGGATGCCCTGGGATTGACTGGCCATCTCT
opossum     TCTCACTCTTTCGGGCATCTGCCACCTTCTCCGCCGCTCTTTTCTCAGCCTGCAGCAGCTGCTGGATGCCCTGGGATTGACTGGCCATCTCT
human       TCTCACTCTTTCTGGCATCTGCCACCTTCTCAGCTGCCCGCTTCTCAGCTTGCAGAAGCTGCTGGATACCTTGGGACTGACTGGCCATTTCT
chimp       TCTCACTCTTTCTGGCATCTGCCACCTTCTCAGCTGCCCGCTTCTCAGCTTGCAGAAGCTGCTGGATACCCTGGGACTGACTAGCCATTTCT
mouse       TCTCACTCTTCCTGGCATCGGCCACCTTCTCCGCTGCCCGCTTCTCAGCCTGGAGGAGCTGCTGGATACCCTGGGTCTGACTGGCCATTTTT
rat         TCTCACTCTTCCTGGCATCGGCCACCTTCTCCGCTGCCCGCTTCTCAGCCTGGAGGAGCTGCTGGATACCCTGGGACTGACTGGCCATTTTT
dog         TCTCACTCTTTCTGGCATCTGCCACCTTCTCAGCCGCCCGTTTCTCAGCTTGCAGGAGCTGCTGGATACCCTGGGACTGACTGGCCATTTCT
cow         TCTCACTCTTTCTGGCATCTGCCACCTTCTCAGCCGCCCGCTTCTCGGCTTGCAGGAGCTGCTGGATACCCTGGGATTGACTGGCCATTTCT
frog        --------------------------------------------------------------------------------------------

>66 (62283-62304)
tammar      GTGATGCTACCAGAGGTACCAG
opossum     GTGATGCTACCAAAGGTACCAG
human       GT-ATGCTGTCAA-AGTACCAG
chimp       GT-ATGCTGTCAA-AGTACCAG
mouse       GT-AGGCGACCGA-GGTACCAG
rat         GT-AGGCGACCAA-GGTACCAG
dog         GTGATGCTACAGA-GGTACCAG
cow         GTGAAGCCACCAA-GGTACCAG
frog        ----------------------

>67 (62362-62384)
tammar      CCGTTGGGTCTTAGCGTCCTCCT
opossum     CCGTTGGGTCTTAGTGTCCCCCT
human       CCCCTGGGTCTTAGTGCTCCCCT
chimp       CCCCTGGGTCTTAGTGCTCCCCT
mouse       CCACTGGGTCTTAGCGCTCCCGT
rat         CCCCTGGGTCTTAGTGCTCCCGT
dog         CCCCTGGGTCTTAGTGCTCCCCT
cow         CCCCTGGGTCTTAGTGCTCCCCT
frog        -----------------------

>68 (62477-62497)
tammar      CCTGAGGGCAACAGAGACCAG
opossum     CCTGAGGGCAACAAAGACCAG
human       CCTGGGAGCAGCAGAGACCAG
chimp       CCTGGGAGCAGCAGAGACTAG
mouse       CCCGAGGGCAGCAGAGACCAG
rat         CCCGAGGGCAGCAGAGACCAG
dog         CCTGGGGGCAGCAGAGGCCAG
cow         CCTGGTGGCAGCAGAGACCAG
frog        ---------------------

>69 (63854-63878)
tammar      TTCCGGTTTGCTTCCGCCCTTCTTC
opossum     TTCCGGTTTGCTTCCGCCCTTCTTC
human       TTCTGGTTTACTTCCGTCCT-----
chimp       TTCTGGTTTACTTCCGCCCT-----
mouse       TTCCGCTTGATTTCCGCCCG-----
rat         TTCGGCTTGATTTCCGCCCG-----
dog         TTCCGGGTTCCTTCCGGCC------
cow         TTCCGGTTTATTTCCGCCCT-----
frog        TTGC---------------------

>70 (65127-65356)
tammar      TGTCTACAGGAAGGCTGAGCAAGGCTCAGTCCCTCTTTCTTCGCCACCCAAAGCTGGATATAGATGCTGGAGAGCCACCACCACTCCACCGAGCCTGTGCCCGCCAGAATGCCCCTGCCCTTCAACTGCTACTCCGCCTTGGGGCTGACCCCACTCACCAGGACTGCCATGGGAATACTGCTCTGCATGCTGCTGCTCGTCAGGGTCCTAGTGGTGAGTCCAGCCCTTAT
opossum     TGTCTGCTGGACGGCTGAGCAAGGCTAAGTCCCTCTTTCAACGCCACCCAAAGCTGAATATAGATGCTGGAGAACCACCACCACTCCATCGAGCCTGTGCCCGTAAAGATGCCCCTGCCTTTCAACTGCTACTCCATCTTGGGGCTGACCCCACTCACCAGGACTGCCATGGGAATACTGCCCTGCATGCTGCTGCCCAACAGGGTCCTAGTGGTGAGTACA-ACCTTAT
human       TGTCTGCAGGACGGCTGGTCCGGGCCCAGGCCCTCCTCCAGCGACACCCAGGCCTCGATGTAGATGCTGGGCAGCCCCCACCACTGCACCGGGCCTGTGCCCGCCACGATGCCCCTGCCCTGTGCCTGCTGCTTCGGCTCGGGGCTGACCCTGCCCACCAGGACCGCCATGGGGACACGGCACTGCATGCTGCTGCCCGCCAGGGCCCAGATGGTGAGT-----------
chimp       TGTCTGCAGGACGGCTGGTCCGGGCCCAGGCCCTCCTCCAGCGACACCCAGGCCTCGATGTAGATGCTGGGCAGCCCCCACCACTGCACCGGGCCTGTGCCCGCCACGATGCCCCTGCCCTGTGCCTGCTGCTTCGGCTCGGGGCTGACCCTGCCCACCAGGACCGCCATGGGGACACGGCACTGCATGCTGCTGCCCGCCAGGGCCCAGATGGTGAGT-----------
mouse       TGTCTGCAGGACGGCTGGTGCGAGCCCAGGCTCTCCTCCAGCGACATCCCGGGCTTGATGTGGACGCTGGGCAGCCCCCGCCTCTCCACAGGGCCTGCGCCCGCCACGATGCCCCTGCCCTGTGCCTGCTGCTGCGTCTCGGCGCTGACCCTGCCCACCAGGACCGCCATGGCGACACGGCGCTGCACGCTGCTGCCCGCCAGGGCCCTGATGGTGAGTAGAGACCCTGT
rat         TGTCTGCAGGACGGCTGGTGCGAGCCCAGGCTCTCCTCCAGCGACATCCCGGCCTTGATGTGGATGCTGGGCAGCCCCCGCCTCTCCACAGGGCCTGTGCCCGCCACGATGCCCCTGCCCTGTGCTTGCTGCTGCGTCTTGGCGCCGACCCTGCCCACCAGGACCGCCATGGGGACACGGCGCTGCATGCTGCTGCCCGCCAGGGCCCTAATGGTGAGTAGAGACCCTGT
dog         TGTCCGCGGGGCGGCTGGTCCGGGCCCAGGCCCTCCTCCAGCGACACCCAGGCCTCGATGTCGACGCCGGGCAGCCCCCACCCCTGCACCGGGCCTGTGCCCGCCACGACGCCCCGGCGCTGTGCTTGCTGCTCCGGCTGGGGGCGGACCCTGCCCACCAGGACCGCCACGGGGACACGGCGCTGCACGCCGCTGCGCGCCAGGGCCCGGACGGTGAGT-----------
cow         TGTCTGCAGGACGGCTGGTTCGGGCCCAAGCCCTCCTCCAGCGACACCCAGGCCTTGATGTAGATGCTGGGCAGCCCCCACCTCTGCACCGGGCATGCGCCCGCCACGATGCCCCTGCCCTGTGCCTGCTGCTGCGGCTTGGGGCTGACCCTGCCCACCAGGACCGCCATGGGGACACGGCGCTGCATGCCGCTGCCCGCCAGGGCCCTGATGGTGAGT-----------
frog        --------------------------------------------------------------------------------------------------------------------------------------------------------------------------------------------------------------------------------------

>71 (65802-65848)
tammar      TTTCCAACCTTCTGTTCCTGTCCAGATCTATTTGTATCCCCAGTGCC
opossum     TTTCTAACCTGCTTTTTCTGTCCAGATCTATTTGTATCCCCAGTGCC
human       TTTCCAACCTG---------TCC------------------------
chimp       TTTCCAACCTG---------TCC------------------------
mouse       -------CCTG------------------------------------
rat         -------CCTGCTGTTCC-----------------------------
dog         -----------CTGTTTCTCTCT------------------------
cow         --------------------TCT------------------------
frog        -----------------------TGGTTTAT----------------

>72 (66193-66207)
tammar      CATGATTGAAATGGC
opossum     ---------------
human       CAGGATTCAAATGGC
chimp       CAGGATTCAAATGGC
mouse       ---AATCCAAATGGC
rat         ---AATCCAAATGGC
dog         CAGGATTCAAATGGC
cow         CA-GATTCAAATGGC
frog        ---------AATGCC

>73 (66300-66327)
tammar      CAACAGCCTACAAGGACTTTTTCCTGCC
opossum     CAACAGCCTACAAGGACTTCTTCGTGCC
human       CAACAGCCTACACCGATTTCTTCCTCCC
chimp       CAACAGCCTACACCGATTTCTTCCTCCC
mouse       ---TAGCTTACACGGACTTCTTCCTGCC
rat         ---CAGCTTACACGGACTTCTTCCTGCC
dog         CAACAGCCTACACGGACTTCTTCCTGCC
cow         CAACAGCCTACACGGATTTCTTCCTGCC
frog        ----------------------------

>74 (66344-66406)
tammar      CCCACTGCCATGAAGATGAAGAACAAACTAGGAGAGACCCCCGGGGAACTTCTGGACTGGGAA
opossum     CCCACTGCCATGAAGATGAAAAACAAGCAAGGAGAGACCCCTGGGGAGCTTCTGGGCTGGGAA
human       CCCTCCGCCATGGGAATAAAGAATAAGGATGGGGAGACCCCTGGCCAAATTTTGGGCTGGGGA
chimp       CCCTCCGCCATGGGAATAAAGAATAAGGATGGGGAGACCCCTGGCCAAATTTTGGGCTGGGGA
mouse       CCATCTGCCATGGGGATAAAAAATAAGGATGGGGAGACTCCTGGGCAGATTCTGGGCTGGGGA
rat         CCATCTGCCATGGGCATAAAGAATAAGGATGGGGAGACTCCTGGGCAGATTCTAGGCTGGGGA
dog         CCCTCTGCCATGGGAATAAAGAATAAGGATGGGGAGACCCCTGGGCAAATTCTGGGCTGGGGA
cow         CCTTCTGCCATGGGAATAAAGAATAAGGATGGGGAGACCCCAGGGCAGATTCTGGGCTGGGGA
frog        ---------------------------------------------------------------

>75 (66465-66535)
tammar      AATGGAGACAAAAGCTTCAAGAGGAGCTAGAAGATGAGTGGCAGGAGATGCTGGGGAGGTTTGAAGGTAAG
opossum     AATGGAGGCAAAAACTTCAGGAGGAGCTGGAGGATGAGTGTCAAGAGATGGTGGGGAGGTTTGAGGGTAAG
human       AATGGAGACAGAAGCTCCAGGGTGAGCTGGAGGACGAGTGGCAGGAAGTCATGGGGAGGTTTGAAGGTGAG
chimp       AATGGAGACAGAAGCTCCAGGGTGAGCTGGAGGACGAGTGGCAGGAAGTCATGGGGAGGTTTGAAGGTGAG
mouse       AATGGCGGCAGAAGCTACAAGGCGAGCTGGAGGATGAGTGGCAGGAGGTCATCGGGAGGTTTGAAGGTGAG
rat         AATGGCGGCAGAAGCTACAAGGCGAGCTGGAGGATGAGTGGCAGGAGGTCATCGGAAGGTTTGAAGGTGAG
dog         AATGGAGGCAGAAGCTGCAGGGAGAGCTGGAGGAGGAGTGGCAGGAGGTGATTGGGAGGTTTGAAGGTAAG
cow         AATGGAGACAGAAGCTGCAGGGAGAGCTGGAGGACGAGTGGCAGGAGGTCATCGGGAGATTTGAAGGTAAG
frog        -------------------------------------------------------------TGAAG-----

>76 (66751-66772)
tammar      CTTAGGTGATGAGGATGCCACC
opossum     CTTAGATGATGAG---------
human       CCTAGGT------GATGCCTCC
chimp       CCTAGGT------GATGCCTCC
mouse       CCTAGAT------GATGCCTCC
rat         CCTAGAT------GATGCCTCC
dog         CCTAGAT------GACGCTTCC
cow         CCTAGAT------GATGCTTCC
frog        ----GATGATG-----------

>77 (66785-66854)
tammar      GAGCCTGAATCCTTCTCTGCCTGGACTGAACGCCTGGCCCGAGAACATGCCCAGAAACGACGACAGCAGC
opossum     GAGCCTGAGTCTTTCTCCGCCTGGTCTGAACGCCTGGCCCGAGAACATGCTCAGAAACAACAACAGCAAC
human       GAACCTGAGTCCTTCTCAGCCTGGTCAGATCGCCTGGCCCGGGAACATGCCCAGAAGTGCCAGCAGCAGC
chimp       GAACCTGAGTCCTTCTCAGCCTGGTCAGATCGCCTGGCCCGGGAACATGCCCAGAAGTACCAGCAGCAGC
mouse       GAGCCCGAGTCCTTCTCAGCCTGGTCAGAGCGCCTGGCTCGGGAGCATGCCCAGAAGCA---GCGGCAGC
rat         GAGCCCGAGTCCTTCTCAGCCTGGTCAGAGCGCCTGGCCCGAGAGCATGCCCAGAAGCAGCGGCGGCAGC
dog         GAACCTGAGTCCTTCTCAGCCTGGTCAGATCGCCTGGCCCAGGAACACGCCCAGAAGCACCAGCAGCAGC
cow         GAACCCGAGTCCTTCTCAGCCTGGTCAGATCGCATGGCCCGGGAACATGCCCAGAAGCACCAGCAGCAGC
frog        ----------------------------------------------------------------------

>78 (66902-66994)
tammar      CGCAGCTGGCAGCAACAAGAGGAGGAACGTCGTCTATTCCAAGAGCGAGCCCAGGCCAAGGAAAAAGAGCTGAGGGAGAGCCGAGCCAAGAAG
opossum     CACAGCTGGCAACAGCAGGAGAAGGAGCGTTGTCTCTTCCAAGAGCGTGCTCGGACAAAGGAAAAAGAATTGAGAGAAAGCCGAGCCAAGAAG
human       CAGAGCTGGCGACAGCAGGAGGAGGAGCAGCGGCTCTTCAGGGAGCGAGCCCGGGCCAAGGAGGAAGAGCTGCGTGAGAGCCGAGCCAGGAGG
chimp       CAGAGCTGGCGACAGCAGGAGGAGGAGCAGCGGCTCTTCAGGGAGCGAGCCCGGGCCAAGGAGGAAGAGCTGCGTGAGAGCCGAGCCAGGAGG
mouse       CACAGCTGGCGACAGCACGAGGAGGAACAGCGGCTTTTCCGAGAGCGAGCCCGGGCCAAGGAGAAGGAACTGTGTGAGAGCCGAGCCAGGAGG
rat         CACAGCTGGCGACAGCAAGAGGAGGAGCAGCGGCTTTTCCGGGAGCGAGCCCGGGTCAAGGAGAAGGAACTGTGTGAGAGCCGAGCCAGGAGG
dog         CACAGCTGGCAACAGCAGGAGGAGGAGCAGCGGCTCTTCCGAGAGCGAGCCCGGGCCAAGGAGGAAGAACTGCGTGAGAGCCGAGCCCAGAGG
cow         CACAGCTGGCGGCAGCAGGAGGAGGAGCAGCGGCTCTTCCGAGAGCGAGCCCGGGCCAAAGAGGAGGAACTGCGTGAGAGCCGAGCCCGGAGG
frog        ---------------------------------------------------------------------------------------------

>79 (67073-67212)
tammar      AGATTTTGGTATTTTGGAGATATACCCTGGCCCTCCCTTGGGGGAAGGGACCCTGAAGCCATGGCAGCAGCTCTGGTGGCCAGGGGCCCCCCACCCACAGATCGGGGAGCCCTAAGGAAGTATTTGAGGGTCCAGCAGGT
opossum     AGACTCTGGTGCTTTGGAGATATACCCTGGCCCTGCCTTGGAGAGAGGGACCCTGAGGCAATGGCAGAAGCCCTGGTGGCCAAGGGCCCCCCATCCACAGATAGGAGAGCCCTAAAAAGATACTTGAGGACCCAGCAGGT
human       AGCCTCTGGCGATTTGGTGATGTGCCCTGGCCCTGCCCTGGGGGAGGGGACCCAGAGGCCATGGCTGCAGCCCTGGTGGCCAGGGGCCCCCCTTTGGAGGAACAGGGGGCTCTGAGGAGGTACTTGAGGGTCCAGCAGGT
chimp       AGCCTCTGGCGATTTGGTGATGTGCCCTGGCCCTGCCCTGGGGGAGGGGACCCAGAGGCCATGGCTGCAGCTCTGGTGGCCAGGGGTCCCCCTTTGGAGGAACAGGGGGCTCTAAGGAGGTACTTGAGGGTCCAGCAGGT
mouse       AGCCTCTGGCGCTTTGGCGATGTGCCCTGGCCCTGCCCTGGTGGAGGGGACCCAGAGGCCATGGCTGCAGCCTTGGTGGCCAGGGGCCCCCCTCTGGAGGAACAGGGGGCTCTGAAGAGGTACTTGAGAGTCCAACAGGT
rat         AGCCTCTGGCGCTTTGGCGATGTGCCCTGGCCCTGCCCTGGTGGAGGGGACCCAGAGGCCATGGCTGCAGCTTTGGTGGCCAGGGGTCCCCCACTGGAGGAACAGGGAGCTCTGAAGAGGTACTTAAGAGTCCAGCAGGT
dog         AGCCTCTGGCGCTTTGGTGATGTGCCCTGGCCGTGCCCTGGGGGAGGGGACCCAGAGGCCATGGCAGCAGCCCTGGTGGCCAGGGGCCCCCCCTTGGAGGAGCAGGGGGCTCTGAGGAGGTACTTAAGGGTCCAGCAGGT
cow         AGACTCTGGCGCTTTGGTGATGTGCCTTGGCCCTGCCCTGGGGGAGGGGACCCAGAAGCCATGGCTGCAGCACTGGTGGCCAGGGGTCCCCCCTTGGAGGAACAGGGGGCTCTGAGGAGGTACTTGAGGGTCCAGCAGGT
frog        --------------------------------------------------------------------------------------------------------------------------------------------

>80 (67217-67342)
tammar      TGGCATCCTGACCGATTTCTTCAGAGATTTGGGTCCCAAATTGAACCTAGGGAAAGGGAAAAAGTAATGGAGATTGTGACAGCTCTGTCCCAGGCCCTCAACAGGCATGCAGAAAGCCTAAAGTGA
opossum     TGGCATCCTGACCGATTCCTACAGAGATTTGGGGGCCAAATTGAAAGTAGGGAAAGAGAAAAAGTAATGGAAATTGTTACAGCTTTGTCCCAGGCCCTTAATCGCCATGCAGAAAACCTGAAATGA
human       TGGCACCCTGACCGCTTCCTGCAGCGATTCCGAAGCCAGATTGAGACCTGGGAGCTGGGCCGTGTGATGGGAGCAGTGACAGCCCTTTCTCAGGCCCTGAATCGCCATGCAGAGGCCCTCAAGTGA
chimp       TGGCACCCTGACCGCTTCCTGCAGCGATTCCGAAGCCAGATTGAGACCTGGGAGCTGGGCCGTGTGATGGGAGCAGTGACAGCCCTTTCTCAGGCCCTGAATCGCCATGCAGAGGCCCTCAAGTGA
mouse       TGGCATCCTGACCGCTTCCTGCAGCGATTCCGAAGCCAGATTGAGACCTGGGAGCTGGGCCGAGTGATGGGAGCTGTGACAGCCCTTTCTCAGGCCCTGAACCGCCACGCAGAAGCCCTCAAGTGA
rat         TGGCACCCTGACCGATTCTTGCAGCGATTCCGAAACCAGATTGAGACCTGGGAGCTGGGCCGTGTGATGGGAGCCGTGACAGCCCTTTCTCAGGCCCTGAACCGCCATGCAGAAGCCCTCAAGTGA
dog         TGGCACCCTGACCGCTTTCTGCAGCGATTCCGAAGCCAGATTGAGACCTGGGAGCTGGGCCGCGTGATGGGGGCCGTGACGGCCCTTTCTCAAGCCCTGAATCGCCATGCGGAGGCCCTCAAGTGA
cow         TGGCACCCTGACCGCTTCCTGCAGCGATTCCGAAGCCAGATTGAGACCTGGGAGCTGGGCCGAGTGATGGGAGCTGTGACAGCCCTTTCTCAGGCCCTGAATCGCCACGCAGAGGCCCTCAAGTGA
frog        ------------------------------------------------------------------------------------------------------------------------------

>81 (67561-67577)
tammar      ACCACTAAATCCCTTCT
opossum     ACCACTAGA-----CCT
human       ACCACT-----GCTCCT
chimp       ACCACT-----GCTCCT
mouse       ----CT-----GCTC-T
rat         ACCACT-----GCTC-T
dog         ACCACT-----GCTGCT
cow         ACC-CT-----GCTCCT
frog        -----------------

>82 (67589-67601)
tammar      TTTCCTAATAAAA
opossum     TTTCCTGATAAAA
human       TTTCCTAATAAGA
chimp       TTTCCTAATAAGA
mouse       TTTCCTAATAAGA
rat         TTTCCTAATAAGA
dog         TTTCCTAATAAGA
cow         TTTCCTAATAAGA
frog        -------------

>83 (67628-67674)
tammar      TCTCCTCTGCCTTTTTCCATCACTGGTTTCTATCACCTATGACATCT
opossum     TCTCCTCTGCCTTTTTCCATCTCTGGTTTCTAACCCCTATGACACCT
human       TCTCCTCTGTCTTTTTCCATTGCTGGTTTTCATCACCCATGACATCT
chimp       TCTCCTCTGTCTTTTTCCATTGCTGGTTTTCATCACCCATGACATCT
mouse       TCTCCTCTG-TTTTTTCCATTGCTAGTTTTCATCACCCACGACATCT
rat         TCTCCTCCG-TTTTTTCCATTGCTAGTTTTCATCACCCATGACATCT
dog         TCTCCTCTGCCTTTTTCCATTGCTGGTTTTCATCATACATGACATCT
cow         TCTCCTCTGCCTTTTTCCATCACTGGTTTTCATCACCCATGACTTCT
frog        -----------------------------------------------

>84 (67899-67941)
tammar      TGGAGAAAAAGGCTTAATGTGAACAGGGCAAAAAGGGAACAAA
opossum     TGGAGAAACAGAC--AATGTGAACAGGGCAAAAAGGGAACAAA
human       TGGAGAAATAG-----ATGCGAAC-GGCAAAAAGGGGAACAAA
chimp       TGGAGAAATAG-----ATGCGAAC-GGCAAAAAGGGGAACAAA
mouse       TGAAGAAAAA-------TGTGAACAGACAGAAAAAGGAACAA-
rat         TGAAGAAAAA-------TGTGAACAGACCGAAAAAGGAACAA-
dog         TGGAAAAATAG-----ATGTGAAC-GGCAGAAAAGGGAACAAA
cow         TGGAGAAATAG-----ATGTGAAC-GGCAAAAAGGGGAACAAA
frog        -------------------------------------AACAAA

>85 (67964-67986)
tammar      CCCAGAACCACATCCTCCACCCC
opossum     CCCAGAACCACATCCTCCTTCCC
human       CCCTGAACC-CATCCTCCTCCCC
chimp       CCCTGAACC-CATCCTCCTCCCC
mouse       ---ATCTCCACCACATCCTCACC
rat         CCCAGAACCACCACATCCTCACC
dog         CCCAGAACC-CATCCTCCTCCCC
cow         ---GGAACC-CATCCTCCTCCCC
frog        -----------------------

>86 (68003-68047)
tammar      CAGGGCTTTCCCTTTGCTGAGTCACTGGGATTTGAGGAGGGGGGC
opossum     CAGGGCTTTCCCTTTGCTGAGTCACAAGGATTTGAGGTGGGGGGC
human       CAGGGCTTTCCCTTTGCTGAGTCACTATGAGC-GAGTTGGGGGGC
chimp       CAGGGCTTTCCCTTTGCTGAGTCACTATGAGC-GAGTTGGGGGGC
mouse       CAGGGCTTTCCCTCTGCTGAGTCACTATGAGCTGGGTTGGGGGGC
rat         CAGGGCTTTCCCTCTGCTGAGTCACTATGATCTGGGTTGGGGGGC
dog         CAGGGCTTTCCTTTTGTTGAGTCACTATGCTCTGAATTGGGGGGC
cow         CAGGGCTTTCCCTCTGCTGAGTCACTATGATCTGAATTGGGGGCC
frog        ---------------------------------------------

>87 (68112-68235)
tammar      GAAGCAGCCCCCTGCGGGGGAGTGGAATTTCGGTTGCTAAAAATAACTTCAGGGGAAGGAGGAGGAAAGGGCCAAATTGTGTAACCTGGGCTGTCTGTTCTTGGGTAACCTGAGGTCCACACCC
opossum     GAAGCAGCCCTCTGTGGAGGAGTGCAATTTCAATTGCTAAAAATAACATCAGGGGAAGGAAGAGGAAAGGGCCAAATTATGTAACCTGGGTTGTCTGTTCTTGGGTAACCAGAGATCCACACCC
human       GGAAGAGCCCT--------GAGTGGAATTTCAGTTGCTAAAATTAGGAGCAGGGGAAGGAGG-GGAAAGAGCAAAATTATGTAACATGGGTTGTCTGTTCTTGGGCAACTGGAGCTCCACACCC
chimp       GGAAGAGCCCT--------GAGTGGAATTTCAGTTGCTAAAATTAGGAGCAGGGGAAGGAGG-GGAAAGAGCAAAATTATGTAACATGGGTTGTCTGTTCTTGGGCAACTGGAGCTCCACACCC
mouse       GGAAGAGCCCTTGGGGGAG----GGAATTTCAATTTCTAAAATTAGAAGCAGG--AAGGAGGCGGAAAGGGCCAGATTATGTAACCTGGGTTGTCTGTTCTTGGGCAACTAGAGATCCACACCC
rat         GGAAGAGCCCTTGGGGGAG----GGAATTTCAGTTGCTAAAATTAGAAGCAGG--AAGGAGGCGGAAAAGGCCAGATTATGTAACCTGGGTTGTCTGTTCTTGGGCAACTAGAGATCCACACCC
dog         GGAAGACCCCTGGGGGGGGGAGTGGAATTTTGGTTGCTAAAATTAGGAGCAGGGGAAGGAGA-GGAAAGAGCCAAATTATGTAACCTGGGTTGTCTGTTCTTGGGCAACTAGAGATCCACACCC
cow         GGAAGAGCCCT------TGGAGTGGAATTTCGGTTACTAAAATTAGGAGCAGGGGAAGGAGG-GGAAAGAGCCAAATTATGTAACCTGGGTTGTCTGCTCTTGGGCAACCAGAGATCCACACCC
frog        ----------------------------------------------------------------------------------------------------------------------------

>88 (68636-68755)
tammar      GGGGCATTCCTTACTCCCTCCTCTGGCCTCCCCATACCTCCCACCCCAGCTTCCAGGAAACAGGAGGTGGGAGTGGAGATGAGACAATACTGCTTCCCTTTCAGCCCACTCCCCACCCAA
opossum     GGGGCACTCCTTACTCCTTCCTCTGGCCTCCCCATACCTCCTCCACCAGCTTCCAGGAAACAGGAGGTGGGAGTGAAGATTAGACAATACTGCTTCCATTTCAGCCCACTCCCCACCCAA
human       G-----------------------------------------------------------------------------------------------------------------------
chimp       G-----------------------------------------------------------------------------------------------------------------------
mouse       G-----------------------------------------------------------------------------------------------------------------------
rat         G-----------------------------------------------------------------------------------------------------------------------
dog         G-----------------------------------------------------------------------------------------------------------------------
cow         G-----------------------------------------------------------------------------------------------------------------------
frog        ------------------------------------------------------------------------GTGCAGTTGGGACAATTC------------------------------

>89 (69045-69068)
tammar      CTTACTTGATGTCTAATTAGTTGC
opossum     CCTATTTGATGTCTAATTAGTTGC
human       CCTGTGAGAGG------AAGCTGC
chimp       CCTGTGAGAGG------AAGCTGC
mouse       C-TGTGAGAGG------AAGCTGC
rat         C-TGTGAGAGG------AAGCTGC
dog         CCTGTGAGAGG------AAGCTGC
cow         CCTGTGAGAGG------AAGCTGC
frog        ------------------------

>90 (69125-69151)
tammar      ACCCTAGTTTAGGCTCTTATCACCTGG
opossum     ACCCTAGGTCAGTCCCTTATCACCTAG
human       ACCCTGGGTCCGGTTCCTCTCACCTGG
chimp       ACCCTGGGTCCGGTTCCTCTCACCTGG
mouse       ACCCAGGATCCGGTTCCTCTCACCTGG
rat         ACCCAGGATCCGGTTCCTCTCACCTGG
dog         ACCCAGGGTCCGGTTCCTCTCACCCGG
cow         ACCCAAGGTCCGGTTCCTCTCACCCGG
frog        ---------------------------

>91 (70328-70502)
tammar      GTGTCTGGCCCCCCAGCCGTGAAGGGGGTTCCCCTGAGATGAGGATGAAGTTCACTTTCTCTCACCACATAGTTTCCGGTTCTGTGTCTTGCTTCTGAGGCCGATAAAAATACTGGTCCCCTAGGGGCCCTTAGCTTCCTCCGACCCCCTGGGGCCAAGCACCCAGGCATCCTGT
opossum     GTGGCTGGCCCCCCATCCCCGAAGGGGGTTCCCCTGAAATGAGGGTGATGTTCACTTTCTCTCACCACACAGTTTCCGGTTCAGTGTCTCACTTCTGAGGCTGATAAAAATACTGATCCCCCAGGGGCCCTTAGCTTCCTCTGACCCCCTGGGGCCAGGCACCCAGGCATCCTGT
human       GTGTCTG-GCCCCCAGCCCTGGTGGGGGTTCCCCTGAGATAAGG--GCTGTTCACTTTCTCTGACCACATGGTTTCCGCTTCTGTGTCTCGTTTCCTAGGCTGATAAAAATACTGAGCCC-TAGAGGCCC-TGGCTTCCTCTGACCCCTTGGGGC-AGGCA-GCAGGCATCCTGT
chimp       GTGTCTG-GCCCCCAGCCCTGGTGGGGGTTCCCCTGAGATAAGG--GCTGTTCACTTTCTCTGACCACATGGTTTCCGCTTCTGTGTCTCGTTTCCTAGGCTGATAAAAATACTGAGCCC-TAGAGGCCC-TGGCTTCCTCTGACCCCTTGGGGC-AGGCA-GCAGGCATCCTGT
mouse       GTGTGTGT-CCCCCAGGCCTGGTGGGGGTTCCCCTGAGATAAAG--GCTGTTCACTTTCTCTGACCACATGGTTTCCGCTTCTGCATCTCATTTCCTAGGCCGATAAAAATACTGAGTCC-CAGAGGCCC-CGGCTTCCTCTGACCCCCTGGTGCCAGGCA-GCAGGCATCCTGT
rat         GTGTCTGTCCCCCCAGGCCTGGTGGGGGTTCCCCTGAGATAAAG--GCTGTTCACTTTCTCTGACCACATGGTTTCCGCTTCTGCATCTCATTTCCTAAGCTGATAAAAATACTGAGTCC-CAGAGGCCC-CGGCTTCCTCTGACCCCCTGGTACCAGTCA-GCAGGCATCCTGT
dog         GTGTCTG-GCCCCCAGCCCTGTTGGGGGTTCCCCTGAGATGAGG--GCTGTTCACTTTCTCTGACCACAGGGTTTCCGCTTCTGTGTCTCGTTTCCTAGTCTGATAAAAATACTGAGCCC-TAGAGGCCC-TAGCTTCCTCTGACCCCCTGGGGCCAGGCA-GCAGGCATCCTGT
cow         GTGTCTG-GCCCCCAGCCCGGTTGGGGGTTCCCCTGAGATGAGG--GCTGCTCACTTTCTCTGACCACACGGTTTCCGCTTCTGTGTCTCATTTCCTAAGCTGATAAAAATACTGAGCCC-TAGAGGCCT-TGGCTTCCTCTGACCCCCTGGGGCCAGGCA-GCAGGCATCCTGT
frog        -------------------------------------------------------------------------------------------------------------------------------------------------------------------------------

>92 (70517-70547)
tammar      GGGGGTAGGGATCCCCCTGATTAGTGACTCA
opossum     GGGGTTAGGGATCCCCCTGATTAGTGACTCA
human       GGGGGCAGGGACAGTCCCAAGGGGTGACTCA
chimp       GGGGGCAGGGACAGTCCCAAGGGGTGACTCA
mouse       GGGGGTAGGGAG-GCCCCAAGAGTTGACTCA
rat         GGGGGTAGGGAG-GCCCCAAGAGTTGACTCA
dog         GGGGGCAGGGAGGGCCCCAAGGGATGACTCA
cow         GGGGGTGGGGA-GGCCCCAAGGGGTGACTCA
frog        -------------------------------

>93 (71331-71369)
tammar      AGGCTAGGGTTGGGTTAGAGTCTTATTTGATTTCTCTTT
opossum     AGGCTGGAGTTGGGTGAGAGAGTTATTTGATTTCTCTTT
human       AGGCTGGAGT-----------------------------
chimp       AGGCTGGAGT-----------------------------
mouse       ------------------------------TTTCTCTTT
rat         ------------------------------TTTCTCTTT
dog         ----------TTCGTGAGAGACTTATTTGA---------
cow         ---------------------------------------
frog        ---------------------------------------

>94 (71462-71481)
tammar      TCTCCCCATTATCACCCTTC
opossum     TCTCCACATTATCACCCTTC
human       TCTCCAAA----AA-----C
chimp       TCTCCAAA----AA-----C
mouse       --------TTATCACCCTT-
rat         --------TTATCATCCTT-
dog         --------------------
cow         --------------------
frog        --------------------

>95 (71725-71776)
tammar      CCCTCTTGATTTCTCACTTTCCTGTTCTCTTTCTCAGGGTCTCCCGCCCACC
opossum     CCCTCTCAATTCCT--CTTTCCTTTT--------------------------
human       CTTTCTCTCTCTCTCTCTCT-----TCTCTG-CCCAGTCTCTCTC-------
chimp       CTT-------CTCTCTCTCT-----TCTCTGTCCCAGCCTCTCTC-------
mouse       CTCTCTCTCTCTCTCTCTCT-----------------TCTCTCTCGCCCACC
rat         ---------------------------------------------GTCCACC
dog         CTCTCTCTCTCTCTCTCTCT-----TCTCTGTCCCA--CTGTCTC-------
cow         --------------------CCTGTTCTCTGTCCCA--C--TCTC-------
frog        TTTTACACCTTGCTATTACT-CAGTTCACCA---------------------

>96 (72238-72296)
tammar      GGTGATAGATTTGAGAGACAAGAGTGAGCTACCATGTGAGTGTGTGTGTTTGTGTATGT
opossum     GGTGACAGACTTG--------------------------------------GAGTAT--
human       -----------------------------------------------------------
chimp       -----------------------------------------------------------
mouse       GGTGACAAACTTGAGATACAA--GTGTT------------TGAGTG-------------
rat         GGTGACAAACTTGAGATACATAAGTGTT------------TGAGTG-------------
dog         ----------TTGAGTTACTAAAGTGCTCTGCCAT-----------TCTTTGAGCCTGT
cow         ----------------T-----------CTGCCATGTGACTTAGCATCTTTGAGCATGT
frog        -----------------------------------------------------------

>97 (72864-72886)
tammar      ACCCCACTCCCTTTTCCCAGAAC
opossum     ACCCCACTCCATTTTCCCAGAAC
human       ACTC-ACTCCCTTTTCCCAGAAC
chimp       ACTC-ACTCCCTTTTCCCAGAAC
mouse       ----CCCTGCTATTTCCCAGAAC
rat         ACCCCCCTGCTATTTCCCAGAAC
dog         ATCCCGCTCCCTTTTCCCAGAAC
cow         ATCCCGCTCCCTTTTCCCAGAAC
frog        -----------------------

>98 (72905-72997)
tammar      AGCCTTTGGTTCTTCTTCTCAGCCTCAAGCTTTCCTGCCTTCGGCAGAAACATTAGCGCCTTCTTCTAAGCTCCGGGGGCTTCCCCGGCCAGG
opossum     AGCCTGT-CTCCTCCCTCCCAGCCTCAACCTTTCCTGCCTTCAGCAGAAACACCAGCTCCTTCTTCTAAGCCCCGGGGGCTTCCCCGGCCAGG
human       AGCCTGTGGTTCTCTC-CTAGGCCTCAGCCTTTCCTGCCTTTGACTGAAACAGCAG---TATCTTCTAAGCCCTGGGGGCTTCCCCGGCC---
chimp       AGCCTGTGGTTCTCTC-CTAGGCCTCAGCCTTTCCTGCCTTTGACTGAAACAGCAG---TATCTTCTAAGCCCTGGGGGCTTCCCCGGCC---
mouse       AGCCTGCGGTTCTCTC-CTAGGCCCCAGCCTTTCCTGCCTTCGACTGAAACAGCAG---CATCTTCTAAGCCCTGGGGGCTTCCCCAGCC---
rat         AGCCTGCGGTTCTCTC-CTAGGCCCCAGCCTTTCCTGCCTTCGACTGAAACAGCAG---CATCTTCTAAGCCCTGGGGGCTTCCCCGGCC---
dog         AGCCTGTGGTTCAGTC-CTAGGCCTCAGCCTTTCCTGCCTTCGACTGAAACGGCAG---CATCTTCTAAGCCCTGGGGGCTTCCCCGGCC---
cow         AGCCTGCGGTTCTGTC-CTAGGCCTCAGCCTTTCCTGCCTTCGACTGAAACAGCAG---CATCTTCTAAGCCCTGGGGGCTTCCCCGGCC---
frog        ---------------------------------------------------------------------------------------------

>99 (73011-73045)
tammar      CCCTCCCGCCCTGCTGCCGCTTCCTCTATAAAGGG
opossum     CCCTCCCGCCCTGCTGCCGCTTCCTCTATAAAGGG
human       CCCGCCCGCTCCACTGCCGCTTCCTCTATAAAGGG
chimp       CCCGCCCGCCCCACTGCCGCTTCCTCTATAAAGGG
mouse       CCCGCCCGCTCCGCTTCCTCTA------TAAAGGG
rat         CCCGCCCGCTCCGCTTCCTCTA------TAAAGGG
dog         CCCGCCCGCCCCACTGCCGCTTCCTCTATAAAGGG
cow         CCCGCCCGCCCCACTGCCGCTTCCTCTATAAA-GG
frog        -----------------------------------

>100 (73080-73110)
tammar      AGCAGGTAGGGGCCCCTGGCTGAGACACTGC
opossum     AGCAGGTAGGGGCCCCTGGCTGAGACACTCC
human       AGCAGG--------------TGAGGCTCTCC
chimp       AGCAGG--------------TGAGGCTCTCC
mouse       AGCAGG--------------TGAGCCTCTCC
rat         AGCAGG--------------TGAGCCTCTCC
dog         AGCAGG--------------TGAGACTCTCC
cow         AGCAGG--------------TGAGACTCTCC
frog        ACAAAGTATGTGACATTACCTTAAACTGTAT

>101 (73290-73329)
tammar      TCTGTTCCTCTCTGCCTGTTTTTGTTTCTCTGTCTCATTT
opossum     TCTGTTCCTCTCTGCCTGTTTCTGTTTCTCTGTCTCATTT
human       -----------------------------------C---T
chimp       -----------------------------------C---T
mouse       TCTCTCTCTCTCTCTCTCTCTCTCTCTCTCTCTCTC---T
rat         TCTCTCTCTCTCTCTCTCTCTCTCTCTCTCTCTCTC---T
dog         -----------------------------------C---T
cow         -----------------------------------C---T
frog        ----------------------------------------

>102 (73564-73661)
tammar      AGGTTTTCCCCATGACCTCATCTGGAGTCCTGTGCCTCCTGGGGGCGCTGAGCCTCCAGGTGCTTTTGCTGCAGCCACCAGGGGCTCAGGTGAGAGGC
opossum     AGGTTCTCCCCATGACCCCATCTGGAGTCCTGTGCCTCCTGGGGGCGCTGAGCCTCCAAGTGCTTTGGCTGAAGCCACCAGGGGCTCAGGTGAGAGGC
human       AGGTTCTCCCCATGACACCACCTGAACGTCTCTTCCTCCCAAGGGTGTGTGGCCTTCTGGGGCTGCTGCTGGTGCTGCCTGGGGCCCAGGTGAGGCGC
chimp       AGGTTCTCCCCATGACACCACCTGAACGTCTCTTCCTCCCAAGGGTGCGTGGCCTTCTGGGGCTGCTGCTGGTGCTGCCTGGGGCCCAGGTGAGGCGC
mouse       AGGTTCTCCACATGACACTGCTCGGCCGTCTCCACCTCTTGAGGGTGCTTGGCCTCCTGGGGCTGCTGCTGGTGCCTCTAGGGGCCCAGGTGAGGCGC
rat         AGGTTCTCCCCATGACACCACTTGGACGTCTCCACCTCCTGAGGGTGCTTAGCCTCCTGGGGCTGCTGCTGGTGCCTCTAGGGGCCCAGGTGAGGCGC
dog         AGGTTCTCCCCATGACACCACCTGGAAGGCTCTACCTCCTGAGGGTGC---GCCTCCTGGGGCTGCTGCTGGTGCCGCCTGGGGCCCAGGTGAGGCGC
cow         AGGTTCTCCCCATGACACCACCTGGACGTCTCTACCTCCTGAGGGTGT---GCCTCCTGGGGCTGCTGCTGGTGCCGCTGGAGGCCCAGGTGAGGCGC
frog        --------------------------------------------------------------------------------------------------

>103 (73848-73877)
tammar      CCTCAAACCAGCTGCCCACCTTGTTGGTAA
opossum     CCACAAACCAGCTGCCCACCTTGTTGGTAA
human       CCTCAAACCTGCTGCTCACCTCATTGGTAA
chimp       CCTCAAACCTGCTGCTCACCTCATTGGTAA
mouse       CCTGAAACCTGCTGCTCACCTTGTTGGTAA
rat         CCTGAAACCTGCCGCTCACCTTGTTGGTAA
dog         CCTCAAACCTGCTGCTCATCTTATTGGTAA
cow         CCTCAAACCCGCCGCTCACCTTGTTGGTAA
frog        ------------------------------

>104 (74001-74019)
tammar      CTCTCCCCAGGAGATCCCA
opossum     CTCTCCCCAGGAGACCCCA
human       CTCTTCCTAGGAGACCCCA
chimp       CTCTTCCTAGGAGACCCCA
mouse       CTCTTCCCAGGGTACCCCA
rat         CTTTCCCCAGGGTACCCCA
dog         CTCCTCCTAGGAGACCCCA
cow         CTCTTCCCAGGAGACCCCA
frog        -------------------

>105 (74025-74152)
tammar      CAGGATTCTATACATTGGAGGGCAAACACAGACCACGCTTTCCTTCGACATGGCTTCTCTCTAAGCAACAACTCCCTGTTGGTCCCCACAAGTGGCCTCTACTTCGTTTACTCGCAGGTTGTCTTCTC
opossum     CAGAATTCTATACATTGGAGGGCGAGCACGGACCACGCTTTTCTCCGGCACGGCTTCTCCCTAAGCAACAACTCCCTGTTGGTTCCCACAAGTGGACTCTACTTCGTTTACTCCCAAGTTGTCTTCGC
human       CAGAACTCACTGCTCTGGAGAGCAAACACGGACCGTGCCTTCCTCCAGGATGGTTTCTCCTTGAGCAACAATTCTCTCCTGGTCCCCACCAGTGGCATCTACTTCGTCTACTCCCAGGTGGTCTTCTC
chimp       CAGAACTCACTGCTCTGGAGAGCAAACACGGACCGTGCCTTCCTCCAGGATGGTTTCTCCTTGAGCAACAATTCTCTCCTGGTCCCCACCAGTGGCATCTACTTCGTCTACTCCCAGGTGGTCTTCTC
mouse       CAGAACTCACTGCTCTGGAGAGCAAGCACGGATCGTGCCTTTCTCCGACATGGCTTCTCTTTGAGCAACAACTCCCTCCTGATCCCCACCAGTGGCCTCTACTTTGTCTACTCCCAGGTGGTTTTCTC
rat         CAGAATTCACTGCTCTGGAGAGCAAACACGGACCGCGCCTTTCTCCGACATGGCTTCTCTTTGAACAACAACTCTCTCCTGATCCCCACCAGCGGCCTCTACTTTGTCTACTCCCAGGTGGTTTTCTC
dog         CAGAACTCGCTGCGCTGGAGAGCAAACACGGATCGTGCCTTCCTCCGCCATGGCTTCTCTCTGAGCAACAATTCCCTCCTGGTCCCCACCAGTGGCCTCTACTTTGTCTACTCCCAGGTGGTCTTCTC
cow         CAGGACTCGCTGCGCTGGAGGGCAAACACGGACCGCGCCTTCCTCCGCCACGGCTTCTCTCTGAGCAACAATTCCCTCCTGGTCCCCACCAGTGGCCTGTACTTCGTCTACTCCCAAGTGGTCTTCTC
frog        --------------------------------------------------------------------------------------------------------------------------------

>106 (74188-74268)
tammar      TCTACCTGAGCCATGAAGTGCTCCTCTTCTCCTCCAAGTACCAGGTTCATGTACCTCTCCTGAGTGCCCAAAAGTCTGTGT
opossum     TCTACCTGAGCCATGAGGTGCTCCTCTTCTCCTCCAAGTACCAGGTTCATGTACCCCTCCTGAATGCCCAGAAGTCTGTGT
human       TCTACCTGGCCCATGAGGTCCAGCTCTTCTCCTCCCAGTACCCCTTCCATGTGCCTCTCCTCAGCTCCCAGAAGATGGTGT
chimp       TCTACCTGGCCCATGAGGTCCAGCTCTTCTCCTCCCAGTACCCCTTCCACGTGCCTCTCCTCAGCTCCCAGAAGATGGTGT
mouse       TCTACCTGGCACACGAGGTCCAGCTCTTTTCCTCCCAATACCCCTTCCATGTGCCTCTCCTCAGTGCGCAGAAGTCTGTGT
rat         TCTACCTGGCCCACGAGGTCCAGCTGTTTTCCTCCCAGTACCCCTTCCATGTGCCTCTCCTCAGCGCACAGAAATCTGTGT
dog         TCTACCTGGCCCATGAGGTCCAGCTCTTTTCCTCCCAGTACCCCTTCCATGTGCCTCTCCTCAGTGCTCAGAAGTCTGTGT
cow         TCTACCTGGCTCATGAGGTCCAGCTGTTTTCCCCCCAGTACCCCTTCCACGTGCCTCTCCTCAGCGCTCAGAAGTCCGTGT
frog        ---------------------------------------------------------------------------------

>107 (74289-74438)
tammar      TGGATGAGATCAGTCTACCAAGGAGCTGTGTTCCTGCTCACCCAGGGAGATCGGCTGTCTACTTATACAGATGGTGTCTCTCACCTGCTCCAGTCCCCTAGTAGTGTCTTTTTTGGGGCCTTTGCACTATAGAGAAATACAAAAATAAAG
opossum     TGGATGAGATCAATCTACCAAGGAGCTGTGTTTCTGCTCACCCAGGGAGATCTGCTATCCACTCATACAGATGGTATCTCTCACCTGCTCCAGTCTCCTAGTAGTGTCTTTTTTGGGGCTTTTGCACTATAGAGAAATAGAAAAATAAAG
human       TGGCTGCACTCGATGTACCACGGGGCTGCGTTCCAGCTCACCCAGGGAGACCAGCTATCCACCCACACAGATGGCATCCCCCACCTAGTCCTCAGCCCTAGTACTGTCTTCTTTGGAGCCTTCGCTCTGTAGAAAAATCCAGAAAGAAA-
chimp       TGGCTGCACTCGATGTACCATGGGGCTGCGTTCCAGCTCACCCAGGGAGACCAGCTATCCACCCACACAGATGGCATCCCCCACCTAGTCCTCAGCCCTAGTACTGTCTTCTTTGGAGCCTTCGCTCTGTAGAAAAATCCAGAAAGAAA-
mouse       TGGGTGCGCTCAATGTACCAGGGGGCTGTGTTCCTGCTCAGTAAGGGAGACCAGCTGTCCACCCACACCGACGGCATCTCCCATCTACACTTCAGCCCCAGCAGTGTATTCTTTGGAGCCTTTGCACTGTAGATAAACCCA---------
rat         TGGGTACGCTCAATGTACCAGGGGGCTGTGTTCCTGCTCAGTAAGGGGGACCAGCTGTCCACCCACACAGACGGCATCTCCCACTTACACTTCAGCCCCAGCACCGTGTTTTTTGGAGCTTTTGCTCTGTAGAAAAACTCA---------
dog         TGGGTGCGCTCTGTGTACCAGGGAGCTGTGTTCCTGCTTACCCAGGGAGACCAGCTATCCACTCACACCGATGGCATCTCCCACCTACTCCTCAGCCCCAGTAGTGTCTTCTTTGGAGCCTTCGCTCTGTAGAAAAATCCAGAA--AAA-
cow         TGGGTGCGCTCAGTGTACCAGGGGGCTGTATTTCTGCTCACCCGGGGAGACCAGCTATCCACTCACACAGATGGCATCTCCCACCTGCTCCTCAGCCCCAGTAGTGTCTTCTTTGGAGCCTTCGCTCTGTAGAAACATCCAGAA--AGA-
frog        --------------------------TGTGTTCCTCTGCCTTC-----------CTTTGCTGCATTGCATATG----CACCCAGTTTCAACT--GCCCCAAGAGACT--------------------TATGGACAGATGGTGCAGTAAAG

>108 (74464-74501)
tammar      CCATGCCCCTTTCCTCTATTCCTACAGTTTCAAGGGTC
opossum     CCATGCCCCTTTCCTCTATTCCTACAGTTTCAAGCGTC
human       CCTTCTCCCCATCCTCCATTCTGAC---TTCAGGGGTC
chimp       CCTTCTCCCCATCCTCCATTCTGAC---TTCAGGGGTC
mouse       CCT------------CCATCCTGACCGTTTCAAGGGTC
rat         CCT------------CTATCCTG---TTCTTGAGGGTC
dog         CCTTTTCCCCATCCTCCATTCTGAC---TTCAAGGGTC
cow         CCTTCTCCCCATCCTCCATTCTGAC---TTCAGGGGTC
frog        CCTGTTC-------------------------------

>109 (74514-74555)
tammar      CCCTGCTTCCACCATTGCTTCAGTTTCTTTCAAGTATTTCCC
opossum     CCCTGCTTCCACCATTGCTTCAGTTTCTTTCAAGTATTTCCC
human       CTCTCCTTTGGCCATTCCAACAG----C-TCAAGT-CTTCCC
chimp       CTCTCCTTTGGCCATTCCAACAG----C-TCAAGT-CTTCCC
mouse       -------------ATCCCCACAG----TCTCCAGC-CTTCCC
rat         -------------ATCCC--CAG----TCTCCAGC-CTTCCC
dog         CTCTCTTTTGACCCTTCCAATAG----CCTCAAGT-CTCCCC
cow         CTCTCCTTTGACTATTCCAACAG----TCTTGAGT-CTTCCC
frog        --------TGAGCATTCAAATAGATTTCAGCATGTACGTTGT

>110 (74822-74841)
tammar      GGGAAAATTATTTATGAATG
opossum     -GGGAAATTATTTATGAATG
human       GGG---ACTATTTATGAAGG
chimp       GGG---ACTATTTATGAAGG
mouse       GGGGAAACTATTTATGGAG-
rat         GGGGGAACTATTTATGAAG-
dog         GGG---ATTATTTATGAAGG
cow         GGG---CTTATTTATGAAGG
frog        --------------------

>111 (74849-74865)
tammar      TTAAATTATTTATTTAT
opossum     TTAAATTATTTATTTAT
human       TTAAATTATTTATTTAT
chimp       TTAAATTATTTATTTAT
mouse       TTAAGTTATTTATTTAT
rat         TTAAGTTATTTATTTAT
dog         TTAAATTATTTATTTAT
cow         TTAAATTATTTATTTAT
frog        -----------------

>112 (74928-74938)
tammar      AGACAGAGGCA
opossum     AGACAGAGGCA
human       AGAAAGAGGCA
chimp       AGAAAGAGGCA
mouse       AGA--------
rat         AGA--GAC---
dog         AGAAAGAGGCA
cow         AGAACGAGGCA
frog        -----------

>113 (75036-75055)
tammar      CTATCTGAACCTATGCCCTC
opossum     CTATCTG-------GACCTC
human       CCATCTGCAC------CCTC
chimp       CCATCTGCAC------CCTC
mouse       C-A-CTGCAC------CATC
rat         C-A-CTGCAC------CATC
dog         CCATCTGCAC------CTTC
cow         CCTTCTG-AC------CCTC
frog        --------------------

>114 (75066-75100)
tammar      AATAAATATTTTTCCTCTGAGATGTCTGTCTGTCT
opossum     AATAAATATTTTTCCTCTGAGATGTCTGTCTGTCT
human       AATAAACCTCTTTTCTCTGAGCTGTCTGTGTGTGT
chimp       AATAAACCTCTTTTCTCTGAGCTGTCTGTGTGTGT
mouse       AATAAACCTCTTTTCTCTGATCTGTCTGTCTGTCT
rat         AATAAACCTCTTTTCCCTGATCTGTCTGTCTGTCT
dog         AATAAACCTCTTTTCTCTGAGCTGTCTATCTGTCT
cow         AATAAA---CTTTTGTCTGATCTGTCTGTATGTCT
frog        --TAACTCTGTTT----------------------

>115 (75414-75432)
tammar      GGTCAGAATGAAAGAAGGA
opossum     GGTCAGAATAAAAGTAGAA
human       GGTCAGAATGAAAGAAGAA
chimp       GGTCAGAATGAAAGAAGAA
mouse       GATCAGAGTGAAAGGAGAA
rat         GATCAGAATGAAAGGAGAA
dog         GGTCAGAATGAAAGGAGAA
cow         GGTCAGAGTGAAAGGAGAA
frog        -------------------

>116 (75729-75776)
tammar      CCTGGACTCTTGGGTTTTCTCAAGTCCAACTTTCCAATACCCACCCCC
opossum     C------------------TTAAGTCCAACTTTCCAATATCCACCCCC
human       CCTTGATGCTTGTGTGTCC------CCAACTTTCCAAATCCCCCCCCC
chimp       CCTTGATGCTTGTGTGTCC------CCAACTTTCCAAATCCCCCCCCC
mouse       CCTTGATGCCTGGGTGTCC------CCAACTTTCCAAACCCTCCCCCC
rat         CCTTGATGCCTGGGTGTCC------CCAACTTTCCAAACC-TCCCCCC
dog         CCTTGATGCCTGGGTGTCC------CCAACTTTCCAAACCCCCCCCCC
cow         CCTTGATGCCTGGGTGTCC------CCAACTTTCCAAACCCCCCCCCC
frog        --TTAACACCTGGGTGTACT----------------------------

>117 (75782-76015)
tammar      GAGAAAGAAACTGAGAGAGCTTGGGGAAGGTCCACAGGGCCCCCACTACAGCTTCCTCCAGATGAGCTCATGGGTTTCTCCACCAGGGAAGTTTTCCGCCCGCTGGTCGAGAAGTGCCTTCTCGCCCGCCCTCCTCACACCCTCCCCTTGGGGCATATAAAGGCAGCTGCTCACTCACCCAGTTGACAGAAGCTCCCCTACAGAGAACATCAGGGGACTAATCAGAGAGGGAGA
opossum     GAAGAAGAAACTGAGAGAGCCTGCGGAAGGTCCACAGGGCCCCCACTAC-GCTTCCTCAAGATGAGCTCATGGGTTTCTCCACCAGGGAAGTTTTGAGGCTG--------TGAGAGCCTTC-CCTCCGCCCTCCTAACACCCTCCCCTTGGGGCATATAAAGACAGCTGCTCACTCA-CCAGTTGACAGAAGCTCCCAAACAGAGAACAACTGGGGACTAATTAGAGAGAGAGA
human       GGAGAAGAAACCGAGA-------CAGAAGGTGCA----GGGCCCACTACCGCTTCCTCCAGATGAGCTCATGGGTTTCTCCACCAAGGAAGTTTTC----CGCTGGTTGAATAT--TCT--TTCCCCGCCCTCCT-----CTCGCCCCAGGGACATATAAAGGCAGTTGTTGGCACACCCAGCCAGCAGACGCTCCCTCAGCAAGGACAGCAGAGGACCAGCTAA-GAGGGAGA
chimp       GGAGAAGAAACCGAGA-------CAGAAGGTGCA----GGGCCCACTACCGCTTCCTCCAGATGAGCTCATGGGTTTCTCCACCAAGGAAGTTTTC----CGCTGGTTGAATAT--TCT--TTCCCCGCCCTCCT-----CTCGCCCCAGGGACATATAAAGGCAGTTGTTTGCACACCCAGCCAGCAGACGCTCCCTCAGCAAGGACAGCAGAGGACCAGCTAA-GAGGGAGA
mouse       GGAGAAGAAACCGAGA-------CAGA-GGTGTA-----GGGCCACTACCGCTTCCTCCACATGAGATCATGGTTTTCTCCACCAAGGAAGTTTTC----CGAGGGTTGAATAGAGCTT--TTCCCCGCCCTCTT-----CCC----CAAGGGC-TATAAAGGCGGCCGTCTGCACAGCCAGCCAGCAGAAGCTCCCTCAGCGAGGACAGCAAGGGACTAGCCAG-GAGGGAGA
rat         GGAGAAGAAACTGAG---------AGA-GGTGCA-----GGGCCACTACCGCTTCCTCCACATGAGATCATGGTTTTCTCCACCAAGGAAGTTTTC----CGCGGGTTGAATAGAGCTT--TTCCCCGCCCTCTT-----CCC----CAAGGGC-TATAAAGGCAGCCG-GTACACAGCCAGCCGGCAGAA-----CTCAGCGAGGACACCAAGGGACCAGCCAG-GAGGGAGA
dog         GGAGAAGAAACCGAGA-------CCGAAGGTGTA----GGGCCCC--ACCGCTTCCTCCAGATGAGCTCATGGGTTTCTCCACCAAGGAAGTTTTC----CGCTGCTTGATTAGAGCCT--TTCCCCGCCCTCCT-----CTCGCCCCGCGGGTATATAAATGCAGCTGTTTGCACACCCAGCCAGCAGGAGCTCCCTCAGCGAGGACACCAGGGGACCAGCGGG-GAGAGAG-
cow         GGAGAAGAAACCGAGA-------CAGAAGGTGTA----GGGCCCGCTACCGCTTCCTCCAGATGAGCTCATGGGTTTCTCCACCAAGGAAGTTTTC----CGCTGGTTGAATAGAGCCT--TTCCCCGCCCTCTT-----CTCACCCCAC-AGCATATAAATGCAGCTGTTTGCACACCCAGCCAACAGAAGCTCCCAGAGCGGGGACACCAGGGGACCAGCCAG-GAGAGAGA
frog        -------------------------------------------------------------------TCTCGGGTT--------------------------------------------------------------------------------------------------------------------------------------------------------------

>118 (76173-76256)
tammar      ACACCCCTGGAAACTGAGCAGCTCCACAAAACAGGAACCATGAGCACAGAGAACATGATCCGAGACGTGGAGTTAGCAGAAGAG
opossum     ACACCACTGGAAACTGAGCAGCTCCACAAAACAGGAACCATGAGCACAGAGAGCATGATCCGAGACGTAGAGCTAGCAGAAGAG
human       AC----------------------------------ACCATGAGCACTGAAAGCATGATCCGGGACGTGGAGCTGGCCGAGGAG
chimp       AC----------------------------------ACCATGAGCACTGAAAGCATGATCCGGGACGTGGAGCTGGCCGAGGAG
mouse       AC----------------------------------ACCATGAGCACAGAAAGCATGATCCGCGACGTGGAACTGGCAGAAGAG
rat         AC----------------------------------ACCATGAGCACGGAAAGCATGATCCGAGATGTGGAACTGGCAGAGGAG
dog         AC----------------------------------ACCATGAGCACTGAAAGCATGATCCGGGACGTGGAGCTGGCCGAGGAG
cow         AC----------------------------------ACCATGAGCACCAAAAGCATGATCCGGGATGTGGAGCTGGCGGAGGAG
frog        ------------------------------------------------------------------------------------

>119 (76308-76327)
tammar      CTCATACTCACCTTCTTCCT
opossum     CTCACCCTTATCTCTTTCCT
human       CTCAGCCTCTTCTCCTTCCT
chimp       CTCAGCCTCTTCTCCTTCCT
mouse       CTCAGCCTCTTCTCATTCCT
rat         CTCAGCCTCTTCTCATTCCT
dog         CTCAGCCTCTTCTCCTTCCT
cow         CTCAGCCTCTTCTCCTTCCT
frog        --------------------

>120 (76341-76404)
tammar      GCCACCCTCCTCTTCTGCCTGCTGCACTTCGGGGTTATTGGACCCCAAAACGAAGAGGTGAGAG
opossum     GCCACCATTCTCTTCTGCCTGCTGCACTACGGGGTCATTGGACCCCAGAAGGAACAGGTGAGAG
human       GCCACCACGCTCTTCTGCCTGCTGCACTTTGGAGTGATCGGCCCCCAGAGGGAAGAGGTGAGTG
chimp       GCCACCACGCTCTTCTGCCTGCTGCACTTTGGAGTGATCGGCCCCCAGAGGGAAGAGGTGAGTG
mouse       GCCACCACGCTCTTCTGTCTACTGAACTTCGGGGTGATCGGTCCCCAAAGGGATGAGGTGAGTG
rat         GCCACCACGCTCTTCTGTCTACTGAACTTCGGGGTGATCGGTCCCAACAAGGAGGAGGTGAGTG
dog         GCCACCACACTCTTCTGCCTGCTGCACTTTGGAGTGATCGGCCCCCAGAGGGAAGAGGTGAGTG
cow         GCCACCACGCTCTTCTGCCTGCTGCACTTCGGGGTAATCGGCCCCCAGAGGGAAGAGGTGAGT-
frog        ------------------------------------------CCTCATAGTCTAAAGGACAGTG

>121 (76688-76701)
tammar      GAGATGAGATGAGA
opossum     GAGAGGAGATGAGA
human       GAGA-GAGAAGA--
chimp       GAGA-GAGAAGA--
mouse       GAGAGAAGATGAGA
rat         GAGAGGAGATGGGA
dog         GAGA-AAGATGA--
cow         GAGA-AAGATGA--
frog        --------------

>122 (76852-76885)
tammar      TGACCCAGAGAGTCAGTAAGTATCCCCTGTTGAT
opossum     TGACCCAGAGAGTCAGTAAGTATCTCCTGTTGAT
human       TGGCCCAG--AGTCAGTAAGTGTCTCC-------
chimp       TGGCCCAG--AGTCAGTAAGTGTCTCC-------
mouse       TGGCCCAGACACTCAGTAAGTGT-TCC-------
rat         TGGCCCAGACACTCAGTAAGTGT-TCC-------
dog         TTGCCCAG--AGTCAGTAAGTATCTCC-------
cow         TGGTTCAA--ACTCAGTAAGTGTCTCC-------
frog        ----------------------------------

>123 (77080-77091)
tammar      CAGGATCTTGTC
opossum     CAGGATCTTATC
human       CAGGATCTTCTC
chimp       CAGGATCTTCTC
mouse       CAGGATCTTCTC
rat         CAGGATCTTCTC
dog         CAGAATCTTCTC
cow         CAGGGTCTTCTC
frog        ------------

>124 (77104-77132)
tammar      ACAAGCCTGTAGCTCATGTTATAGGTAAG
opossum     ACAAGCCTGTGGCTCATGTTGTAGGTAAG
human       ACAAGCCTGTAGCCCATGTTGTAGGTAAG
chimp       ACAAGCCTGTAGCCCATGTTGTAGGTAAG
mouse       ACAAGCCTGTAGCCCACGTCGTAGGTAAG
rat         ACAAGCCCGTAGCCCACGTCGTAGGTAAG
dog         ACAAGCCAGTAGCTCATGTTGTAGGTAAG
cow         ACAAGCCGGTAGCCCACGTTGTAGGTAAG
frog        -----------------------------

>125 (77492-77506)
tammar      GGGAAGCTCCAGTGG
opossum     GGGAAGTTCCAGTGG
human       GGGCAGCTCCAGTGG
chimp       GGGCAGCTCCAGTGG
mouse       GAGCAGCTGGAGTGG
rat         GAGCAGCTGGAGTGG
dog         GGGCAGCTCCAGTGG
cow         GGGCAGCTCCGGTGG
frog        -GGCAGCTTAA----

>126 (77519-77538)
tammar      GCCAATGTCCTCCTGAGCAA
opossum     GCCAATGACCTCCTGAA---
human       GCCAATGCCCTCCTGGCCAA
chimp       GCCAATGCCCTCCTGGCCAA
mouse       GCCAACGCCCTCCTGGCCAA
rat         GCCAACGCCCTCCTGGCCAA
dog         GCCAATGCCCTCCTGGCCAA
cow         GCCAATGCCCTCATGGCCAA
frog        --------------------

>127 (77555-77574)
tammar      GACAACCAGCTGGTGGTGCC
opossum     GACAATCAGCTAGTGGTGCC
human       GATAACCAGCTGGTGGTGCC
chimp       GATAACCAGCTGGTGGTGCC
mouse       GACAACCAACTAGTGGTGCC
rat         GACAACCAACTGGTGGTACC
dog         GACAACCAGCTGATAGTGCC
cow         GACAACCAGCTGGTGGTGCC
frog        --------------------

>128 (77588-77628)
tammar      TACCTGGTCTACTCCCAGCTCCTTTTCAAGGGCGAAGACTG
opossum     TACCTGGTCTACTCTCAGCTCCTTTTCAAGGGTGAGGGCTG
human       TACCTCATCTACTCCCAGGTCCTCTTCAAGGGCCAAGGCTG
chimp       TACCTCATCTACTCCCAGGTCCTCTTCAAGGGCCAAGGCTG
mouse       TACCTTGTCTACTCCCAGGTTCTCTTCAAGGGACAAGGCTG
rat         TACCTTATCTACTCCCAGGTTCTCTTCAAGGGACAAGGCTG
dog         TACCTCATCTACTCCCAGGTCCTCTTCAAGGGCCAAGGGTG
cow         TACCTCATCTACTCACAGGTCCTCTTCAGGGGCCAAGGCTG
frog        -----------------------------------------

>129 (77643-77667)
tammar      TGCTCCTCACTCACACTGTCTCCCG
opossum     TGCTCCTCATGCACACCGTCTCCAG
human       TGCTCCTCACCCACACCATCAGCCG
chimp       TGCTCCTCACCCACACCATCAGCCG
mouse       TGCTCCTCACCCACACCGTCAGCCG
rat         TGCTCCTCACCCACACCGTCAGCCG
dog         TGCTCCTCACCCACACCATCAGCCG
cow         TGTTCCTCACCCACACCATCAGCCG
frog        -------------------------

>130 (77690-77726)
tammar      AAAGTTAACCTCCTCTCTGCCATCAAGAGTCCTTGCC
opossum     AAAGTCAACCTCCTGGCTGCTATCAAGAGCCCATGCC
human       AAGGTCAACCTCCTCTCTGCCATCAAGAGCCCCTGCC
chimp       AAGGTCAACCTCCTCTCTGCCATCAAGAGCCCCTGCC
mouse       AAAGTCAACCTCCTCTCTGCCGTCAAGAGCCCCTGCC
rat         AAAGTCAGCCTCCTCTCTGCCATCAAGAGCCCTTGCC
dog         AAGGTCAACCTACTCTCTGCCATCAAGAGCCCTTGCC
cow         AAGGTCAACATCCTGTCTGCCATCAAGAGCCCTTGCC
frog        -------------------------------------

>131 (77750-77811)
tammar      GAAGCCAGTCCCTGGTATGAGCCAATCTACCTAGGTGGTGTCTTCCAGCTCGAGAAAGGTGA
opossum     GAATCCAATCCCTGGTATGAACCAACCTACCTGGGTGGTGTCTTCCAGCTTGAGAAAGGTGA
human       GAGGCCAAGCCCTGGTATGAGCCCATCTATCTGGGAGGGGTCTTCCAGCTGGAGAAGGGTGA
chimp       GAGGCCAAGCCCTGGTATGAGCCCATCTATCTGGGAGGGGTCTTCCAGCTGGAGAAGGGTGA
mouse       GAGCTCAAACCCTGGTATGAGCCCATATACCTGGGAGGAGTCTTCCAGCTGGAGAAGGGGGA
rat         GAGCTCAAGCCCTGGTATGAGCCCATGTACCTGGGAGGAGTCTTCCAGCTGGAGAAGGGGGA
dog         GAGGCCAAGCCCTGGTACGAGCCCATCTACCTGGGAGGGGTCTTCCAACTGGAGAAGGGTGA
cow         GAGGCCAAGCCCTGGTATGAACCCATCTACCAGGGAGGAGTCTTCCAGCTGGAGAAGGGAGA
frog        --------------------------------------------------------------

>132 (77816-77832)
tammar      CTCAGTGCTGACACCAA
opossum     CTCAGTTCTGACACCAA
human       CTCAGCGCTGAGATCAA
chimp       CTCAGCGCTGAGATCAA
mouse       CTCAGCGCTGAGGTCAA
rat         CTCAGCGCTGAGGTCAA
dog         CTCAGCGCTGAGATCAA
cow         CTCAGTGCTGAGATCAA
frog        -----------------

>133 (77858-77896)
tammar      GAGTCTGGCCAGGTATATTTTGGAGTCATTGCCCTTTGA
opossum     GAGTCTGGCCAGGTCTATTTTGGAGCCATTGCCCTTTGA
human       GAGTCTGGGCAGGTCTACTTTGGGATCATTGCCCTGTGA
chimp       GAGTCTGGACAGGTCTACTTTGGGATCATTGCCCTGTGA
mouse       GAGTCCGGGCAGGTCTACTTTGGAGTCATTGCTCTGTGA
rat         GAGTCCGGGCAGGTCTACTTTGGAGTCATTGCTCTGTGA
dog         GAGTCCGGGCAGGTGTACTTTGGAATCATTGCCCTGTAA
cow         GAGTCTGGGCAGGTCTACTTTGGGATCATCGCCCTGTGA
frog        -------------------------------------GA

>134 (78398-78479)
tammar      TATTTATGTCTAGATAATATGTTTATTTATTTATTTATTTGTATATTTATTTATTATTTATTTATTCTTGAATATATTTATT
opossum     TATTTATGATTGGATAATATGGTTATTTATT------------TATTTATTATTTATTTATTTATTCTTAAGTGTATTTATT
human       TATTTATG-TTTGCACTTGTG----ATTATTTA-----TTATTTATTTATTATTTATTTATTTACAGATGAATGTATTTATT
chimp       TATTTATG-TTTGCACTTGTG----ATTATTTA-----TTATTTATTTATTATTTATTTATTTACAGATGAATGTATTTATT
mouse       TATTTATA-TTTGCACTT-------ATTATTTA-----TTATTTATTTATTATTTATTTATTTGCTTATGAATGTATTTATT
rat         TATTTATA-ATTGCACCTGTGACTATTTATTTA---------TTATTTATTATTTATTTATTTGCTTATGAATGTATTTATT
dog         TATTTATG-TTTGCACTTGTG----ATTATTTA-----TTATTTATTTATTATTTATTTATTTACTGATGGATGTATTTATT
cow         TGTTTATG-TTTGCACTTGTG----ATTATTTA-----TTATTTATTTATTATTTATTTATTTACTAATGAATGTATTTATT
frog        ----------------------------------------------------------------------------------

>135 (78535-78554)
tammar      TATTTTCTGTGAAAATGGAG
opossum     TATTTTCTATGAAAATGGAG
human       TGTTTTCCGTGAAAACGGAG
chimp       TGTTTTCTGTGAAAACGGAG
mouse       TGTTTTCTGTGAAAACGGAG
rat         TGTTTTCTGTGAAAACGGAG
dog         TGTTTTCTGTGAAAACGGAG
cow         TGTTTTCTGTGAAAACGGAG
frog        --------------------

>136 (78591-78628)
tammar      CACCCTCCCATCTTCCTATTTAAAAAAAAATTATCTGA
opossum     CACCCTCCCACCTGCCTATTT--TTAAAAATTATCTGA
human       --CCCTT------GATTATTTAAAATATTT--ATCTGA
chimp       --CCCTT------GATTATTTAAAATATTT--ATCTGA
mouse       C-----CC-----GCTTATAAACAAAATATTTATCTAA
rat         CACCCCCCCCCCTGCTTATAAACAAGATATTTATCTAA
dog         --TCCTC------GCTTATT-CAAAAATATTTATCTGA
cow         --TCCTC------GCTTATTTAAAAAATATTTATCTGA
frog        -------------------ATAAAA-------------

>137 (78634-78654)
tammar      TTACATTGCTGATTTAGTGGC
opossum     TTACATTGTTGATTTAGTGGC
human       TTACAATGCTGATTTGGTGAC
chimp       TTACAATGCTGATTTGGTGAC
mouse       TTATAACGCTGATTTGGTGAC
rat         TTATAATGCTGATTTGGTGAC
dog         TTACAATGCTGATTTGGTGAC
cow         TTATGATGCTGATTTGGTGAC
frog        TA-------------------

>138 (78660-78760)
tammar      GTCGCTGTGTCTCTGAACCTCTGCTCCCCAGGGGAGTCGTGTCTGTAAGTGCCCTATTTGTCAGTGGCGAGAAATAAATTTGCTTTGAAAACATTTGGAAT
opossum     GTCGCTGTATCTCTGAACCTGTGCTCCCCAGGGGAGTCGTGTCTGTAAGCGCCCTATTTGTCAGTGGTGAGAAATAAATTTGCTTTGAAAAGATTTGGAAT
human       GTCACT-CATTGCTGAGCCTCTGCTCCCCAGGGGAGTTGTGTCTGTAATCGCCCTACTATTCAGTGGCGAGAAATAAATTTGCTTAGAAAAGACTTGGAAT
chimp       GTCACT-CATTGCTGAGCCTCTGCTCCCCAGGGGAGTTGTGTCTGTAATCGCCCTACTATTCAGTGGCGAGAAATAAATTTGCTTAGAAAAGACTTGGAAT
mouse       GTCGCTACATCACTGAACCTCTGCTCCCCACGGGAGCCGTGACTGTAATCGCCCTACGGGTCATTGA-GAGAAATAAAATCGCTTGGAAAAGACTTGGGAT
rat         GTCGCTACATCACTGAACCTCTGCTCCCCACGGGAGCCGTGACTGTAATCGCCCTACGGGTCATTGA-GAGAAATAAATTCGCTTGGAAAAGA--------
dog         GTCGCTACATCGTGGAACCTCTGCTCCCCAGGGGAGTTATGTCTGTAATCGCCCTACTGGTCAGTGGCGAGAAATAAATGTGCTTGAAAAAGACTTGGAAT
cow         GTCGCTACATCACTGAACCTCCGCTCCCCAGGGGAGTCATGCCTGTAACCGCCCTACTGGTCAGTGGCGAGAAATAAATGTCCTGAGAAAAGACTGGAAAT
frog        -----------------------------------------------------------------------------------------------------

>139 (80272-80299)
tammar      TGGGAATTTCCAGTTCTGGGCATTCCAA
opossum     TGGGAATTTCCAATTCTGGGAATTCCAA
human       TGGGAATTTCCAACTCTGGGAATTCCAA
chimp       TGGGAATTTCCAACTCTGGGAATTCCAA
mouse       TGGGAATTTCCCACTCTGGGAATTCCAA
rat         TGGGAATTTCCCACTCTGGGAATTCCAA
dog         TGGGAATTTCCAACTCTGGGAATTCCAA
cow         TGGGAATTTCCAACTCTGGGAATTCCTA
frog        ----------------------------

>140 (80326-80349)
tammar      CTCAGGTGAAGTTTCCAGATTTTG
opossum     CTCAGGTGAAATTTCCGGATTTTG
human       ----GGTGAGATTTCCGGCTGTTG
chimp       ----GGTGAGATTTCCGGCTGTTG
mouse       -----------TTTCCGGCTGTTG
rat         -----------TTTCCGGCTGTTG
dog         CTCAGGTGAGGTTTCCTGCTGTTG
cow         CTCAGGTGAGATTTCCGGCTGTTG
frog        -----------------------G

>141 (80374-80400)
tammar      CAACATTCCCTTTTACCTGAGTCACTG
opossum     CAACATTCCCAGTGACCTGAGTCACAG
human       CCGCATTCTCAGGTACCTGAATCACAG
chimp       CCGCATTCTCAGGTACCTGAATCACAG
mouse       CCACATTCTCAGGCACCTGAATCA--G
rat         CCACATTCTCAGGTATCTGAATCA--G
dog         CCACATTCTCAGGCATCTGAATCACAG
cow         CCAAATTCTCAGGTACCTGAATCACAG
frog        ---------------------------

>142 (80775-80785)
tammar      TGACCTAGATA
opossum     TGACCTAGATA
human       TGACCTAGATA
chimp       TGACCTAGATA
mouse       -----------
rat         TGACCTAGATA
dog         TGACCTAGATA
cow         TAACCTAGATA
frog        GTTCAAGCATG

>143 (80803-80818)
tammar      TCTGCTTCCTCCACAC
opossum     TCTGCCTCCCCCACAC
human       TCTGCCTCCTCCAGCC
chimp       TCTGCCTCCTCCAGCC
mouse       ----------------
rat         TCTGCCTCCTCCAGCC
dog         -------CCTCCAGCC
cow         TCCATCTCCTCCAGCC
frog        ----------------

>144 (80823-80862)
tammar      GCTCTAAATGGGTCAATGATGGTAGGGCGGATGCTGTTGT
opossum     GCTCTAAATGGGTCAATGGTGGTGGGGCGGATGCTGTTGT
human       GCTGAAA----GTCAGCCATGGTAG-GGGACA-CTGTT--
chimp       GCTGAAA----GTCAGTCATGGTAG-GGGACA-CTGTT--
mouse       ----------------------------------------
rat         G-----------------------GGGGGACTGCTGTT--
dog         GCTGAAA----GTCGGTCATGGTGGGGGGACTGCTGTT--
cow         GCTGAAA----GTCAGTCATG----GGGGGCTGCTGTT--
frog        ---TAAAATAGGACAATCAAA---GGGGCAGCACTGTATT

>145 (80877-80891)
tammar      CCCCCACTCTTCCTG
opossum     CCCCCACTCTTCCTG
human       CACCCACACTTACTG
chimp       CACCCACACTTACTG
mouse       ---------------
rat         CCTCC-CACTTGCTG
dog         CCCCCACACTTGC--
cow         CCCCCACACTTGC--
frog        --CCTACA------G

>146 (80906-80914)
tammar      AGGTGTGAA
opossum     AGGTATGAA
human       AAGTGTGAA
chimp       AAGTGTGAA
mouse       ---------
rat         AAGTGTGAA
dog         AAGTGTGAA
cow         AAGTGTGAA
frog        ATCCG---A

>147 (82221-82355)
tammar      TCATCCCACCATTACAGCCCCAAAGAATGTCTTCCCCCTCCTGAAGTCTACCAACTCAAGGTGACTGACATTAACATAGATCTTCTCGCCCCCTCGTAGCTGAACCAACCCTCCAAATCCTACAGTGGCATACCA
opossum     TCATCCCACCATTACAGCCCCAAAGAATGTCTTCCCCCTCCTGAAGTCCACCATGCCAGGGTGACTTACATTAACATAGATTCTTTCACCCCCTCGAAGCTGAGCCAATCCCCCAAACCCTACACTGGCATACCA
human       TCACCCCACCATCACGGCCCCAAAGAAGGTCTTCCCTCTCGCGAAGTCCACCATATCGGGGTGACTGATGTTGACGTACACCCTCTCGCCCCTCCGGAGCTGCACCAGGCCGCCGAACCCCACGCTCGTGTACCA
chimp       TCACCCCACCATCACGGCCCCAAAGAAGGTCTTCCCTCTCGCGAAGTCCACCATATCGGGGTGACTGATGTTGACGTACACCCTCTCGCCCCTCCGGAGCTGCACCAGGCCGCCGAACCCCACGCTCGTGTACCA
mouse       TCACCCCACCATCACCGCCCCGAAGAAGGTCTTCCCTCTCCTGTAGTCCACCATGTCGGGGTGACTGATGTTAACGTAGACCCTCTCGCCGCTCCGGAGCTGCGCCAGGCCGCCGAACCCCACGCTCGTGTACCA
rat         TCACCCCACCATCACCGCCCCGAAGAAGGTCTTCCCTCTCCTGTAGTCCACCATGTCGGGATGACTGATGTTGACGTATATCCTCTCGCCGCTCCGGAGCTGCGCCAGGCCGCCGAACCCCACGCTCGTGTACCA
dog         TCAGCCCACCATCACCGCCCCGAAGAAGGTCTTCCCCCGGCGGTAGTCCACCATATCGGGGTGACTGATGTTGACGTACACGCGCTCGCCCCTGCGGAGCTGTACCAGGCCGCCGAAGCCCACGCTCGTGTACCA
cow         TCACCCCACCATCACCGCCCCGAAGAAGGTCTTTCCTCTCCTGTAGTCCACCATGTCGGGGTGACTGATATTGACGTACACCCTCTCGCCCCTCCGGAGCTGCACCAGGCCACCGAACCCCACGCTCGTGTACCA
frog        ---------------------------------------------------------------------------------------------------------------------------------------

>148 (82405-82433)
tammar      GTCTCAAATCCCTGAAGCAGGAGTTCTGG
opossum     GTATCAGCCCCCTGCAGCAGCAGTTCTGG
human       GTCTCGGCGCCCTCGAGCAGCAGCTCGGG
chimp       GTCTCGGCGCCCTCGAGCAGCAGCTCGGG
mouse       GTCTCCGCGCCCTCCAGCAGCAACTCGGG
rat         GTCTCCGCGCCCTCCAGCAGCAGCTCGGG
dog         GTCTCCGCGCCCTCCAGCAGCAGCTCGGG
cow         GTCTCCGCGCCCTCCAGCAGCAGCTCGGG
frog        -----------------------------

>149 (82443-82469)
tammar      CCCAGAGGCCCCCCTAGCCCGAAATAG
opossum     CCCATAGGC------------------
human       CCCGTAGGCGCCCCCCGCCCGGTACAG
chimp       CCCGTAGGCGCCCCCCGCCCGGTACAG
mouse       CCCGTAGGCGCCCCCCGCGCGGTACAG
rat         CCCATAGGCGCCCCCCGCGCGGTACAG
dog         CCCGTAGGCGCCCCCCGCGCGGAACAG
cow         CCCATAGGCGCCCCCCGCCCGGTACAG
frog        ---------------------------

>150 (82533-82607)
tammar      AGAGGGAGCTCGGCCCCTGTAACCAATGTGACAGTAGAGGAAATAAATTCCATCCTGGGGAAGGGCCAGTAGCCC
opossum     AGAGGGAGCTCGGCCCCTGTACCCAATGTGACAGTACAGGAAATAGACTCCATCTTGGGGAAGGGCC---AGCCC
human       AGGGGGCGCCCGGCCCCGGTAGCCGACGAGACAGTAGAGGTAATAGAGGCCGTCCTGCGGGAGCGCCAGC---CC
chimp       AGGGGGCGTCCGGCCCCGGTAGCCGACGAGACAGTAGAGGTAATAGAGGCCGTCCTGCGGGAGCGCCAGC---CC
mouse       AGGGGGCGTCCTGCCCCTGTACCCGACGTGGCAGTAGAGGTAATAGACGCCGTCCTGTGGCAGCGCCAGC---CC
rat         AGGGGGCGTCCGGCCCCGATACCCGACATGGCAGTAGAGATAGTAGACGCCGTCCTGAGGCAGCGCCAGC---CC
dog         AGGGGGCGCCCGGCCCCGGTAGCCGACGTGACAGTAGAGGTAGTAGAGGCCGTCCCGGGGGAGCGCCAGC---CC
cow         AGGGGGCGCCCGGCCCCGGTAGCCGATGTGACAGTAGAGGTAATAGAGGCCGTCCTGCGGGAGGGCCAGC---CC
frog        --------------------ATCCAACTTGACAGTAGACATAATAGAGACCATCTCGATGGACTATCAGA-----

>151 (82619-82652)
tammar      AGAATTGTGTTCCACTCTTCAGAAATGCTTCCTC
opossum     AGAATTGTGTTCCACTCTGCAGAAATGCTTCCTC
human       AGAACTGCGTCCCGCTCGTCAGAAACGCCTGTTC
chimp       AGAACTGCGTCCCGCTCGTCAGAAACGCCTGTTC
mouse       AGAACTGCGCGCCGCTCCTCAGAAACGCTTCTTC
rat         AGAACTGCGCACCGCTTCTCAGAAACGCTTCTTC
dog         AGAACAGCGTCCCGCTCCTCAGAAACGCCTCCTC
cow         AGAACTGCGTCCCGCTGCTCAGAAACGCCTCTTC
frog        CATATTTCATAGAAGGACGGATAAAGGACAATTC

>152 (82662-82669)
tammar      CACCCAGC
opossum     CTCCCAGC
human       CTCCCAGC
chimp       CTCCCAGC
mouse       CTCCCAGC
rat         CTCCCAGC
dog         CTCCCAGC
cow         CTCCCAGC
frog        CTTCCATC

>153 (83358-83391)
tammar      AATCCAGGCTCTTACCTATGAGATGTGCAGCTGG
opossum     AATCCAGGTTCTTACCTATGAGGTGTGCAGCTGG
human       ----------------TATGAGGTGGGCAGCTGG
chimp       ----------------TATG--------------
mouse       ----------CTTACCTATGAGGTGGGCAGCAGG
rat         ----------CTTACCTATGAGGTGGGCAGCAGG
dog         ----------CTTACCTATGAGGTGGGCGGCGGG
cow         ----------CTTACCAATGAGATGGGCAGCTGG
frog        ----------------------------------

>154 (83426-83432)
tammar      GGCAGCT
opossum     GGCAGGT
human       GGCAGCT
chimp       -------
mouse       GGCAGCT
rat         GGCAGCT
dog         GGCAGCT
cow         GGCAGCT
frog        CACAGGT

>155 (83530-83540)
tammar      CTGGGTTCTTG
opossum     CTGGGTTCATG
human       CTGGATTCCT-
chimp       ----------N
mouse       CTAGATTCCTG
rat         CTAGATTCCTG
dog         --GGATTCC--
cow         CTGGATTCC--
frog        G----------

>156 (83656-83677)
tammar      GGGAGACAGTGATCTGAAGTTC
opossum     GGGAGACAGTGAC---------
human       GGTGGACAGTGCCCAG-AGTTC
chimp       GGTGGACAGTGCCCAG-AGTTC
mouse       GGTAGAGAGTGCCCAG-AGGTC
rat         GGTAGATAGTGCCCAG-AGGTC
dog         GGTGGACAGTGCCCAA-AGTTC
cow         GGTGGACAGCGCCCAG-AGTTC
frog        --------------AGAAGTGG

>157 (84103-84176)
tammar      TCCCCCCTGTTCTTGGGGCATCAGGGCCAACACAGTCAGGACAGTGAGGGGTACAGACAGCAGCAGAGTCCCCA
opossum     TCCCCTCTGTTCTTGGGGCATCAGGGCCAACATAGTCAGGACAGTGAGGGGTATAGACAGCAGCAGAGTCCCCA
human       --CTCCCTGATCCTGGGGCACTAAGGCCAGCACAGCCAGGACAGTGATAGGCACCGCCAGCAACAAGGTCACCA
chimp       --CTCCCTGATCCTGGGGCACTAAGGCCAGCACAGCCAGGACAGTGATAGGCACCGCCAGCAACAAGGTCACCA
mouse       TCC---CTGATCCTGCGGCACCAAGGCCAGCACAGCCAGGACAGTGATAGGCACTGCCAACAACAGGGTCACCA
rat         TCC---CTGATCCTGGGGCACCAGGGCCAGCACAGCCAGGACAGTGATAGGCACTGCCAACAGCAGGGTCACCA
dog         TCCTCCTGGCTCCTGGGGCACCAAGGCCCTCACAGCCAAGACAGTGATAGGCACAGCCAGCAGCAGGGTCACCA
cow         TCCTCCCTGCTCCTGGGGCACCAAGGCCAGCACAGCCACAACAGTGATGGGCACGGCCAGCAGGAGGGTCACCA
frog        --------------------------------------------------------------------------

>158 (84186-84203)
tammar      CTCCTACTGAGGCCAGCA
opossum     CTCCTATTGAGGCCAGCA
human       CTCCTGCCACAGCTAGCA
chimp       CTCCTGCCACAGCTAGCA
mouse       CTCCTGCCACAGCCAGCA
rat         CTCCTGCCACAGCCAGCA
dog         CTCCTGCCACAGCCAGCA
cow         CTCCTGCCACAGCCAGCA
frog        ------------------

>159 (84256-84319)
tammar      CCCCATTGATGCACTGAGCAACGGCCTGAGCCAAAGAGGAGGGTCTTTCATAGCCCAGGGGTGG
opossum     CCCCATTGATGCACTGAGCTAGGGCTTGAACCAGAGAGGAGGGTCTTTCATACCCTTGGGGTGG
human       CCCCATTGAGACT--GAACCAGAG------CCAGAGCA-GGGGGCTTTCATACCTCAGGGACGG
chimp       CCCCATTGAGACT--GAACCAGAG------CCAGAGCA-GGGGGCTTTCATACCTCAGGGACGG
mouse       CCCCATCCAGACTCAGAACTAGGA------CCGGGGCAGGGG--CTTTCATACCTCAGGGGTAG
rat         CCCCATCCAGACTCAGAGCTAGGA------CCCGGGCAGGGG--CTTTCATACCTCAGGGGTAG
dog         CCCCATTGAGACT--GAGCTAGGG------CCAGGGCAGGGGGGCTTTCATACCTAAGGGGTGG
cow         CCCCATGGAGACT--GAGCTAGGG------CCCGGGCAGGGGGGCTTTCATACCTCAGGGGTGG
frog        ----------------------------------------------------------------

>160 (84358-84488)
tammar      CTGTCTGGGACTTTCCAAATACCCCTCCTCTCATCATGGTTCCTCCCCACCAACCCCCAACCAGGTTTCCTGTTTACCCAGAGATGGGGCAGGGCAACTAGACGCCTTGATTCTCTGAACTCGGGAAGGAG
opossum     CTGTCTGGGACTTTCCAAACACCCCTCTTCTCATCATGGTTCCTCCCCCCCAACCCCCAACCAAGTTTCCTGTTTACCCAGAGGTGGGGCAGGGCAACCAGACGTCTAGATTCTCTGAACTCGGGAAGGAG
human       CTGGCTGGGACTTTCCGCACACCCCTGCT-------------------------CCCCCACCCAGCTTCCTGTTTACCCAGAGCTGGGG--GGGCAGCTGGATGCCTGGGTTCTCTGAACTGGGGAAGAAG
chimp       CTGGCTGGGACTTTCCGCACACCCCTGCT-------------------------CCCCCACCCAGCTTCCTGTTTACCCGGAGCTGGGG--GGGCAGCTGGATGCCTGGGTTCTCTGAACTGGGGAAGAAG
mouse       ------GGGACTTTCCGAACACCCTTCCT-------------------------CCCCCACCCAGCTTCCTGTTTACCCAGCGCTGGGGCCGGGTGGCTGGATGCCTGGGTTCTCTGAACTGGGGAAGGAG
rat         CTGCCTGGGACTTTCCGAACACCCTAGCT-------------------------CCCCCAACCTGCTTCCTGTTTACCCAGGGCTGGGGCCGGGTGGCTGGATGCCTGGGTTCTCTGAACTGGGGAAGGAG
dog         CTGGCTGGGACTTTCCCCACACCCCTGCT-------------------------CCCCCACCCAGCTTCCTGTTTACCCAGAGCTGGGG--GGGCAGCTGGATGTC-AGGTTCTCTGAACTGGGGAAGGAG
cow         CTGGCTGGGACTTTCCGCACA---------------------------------CCCCCACCCTGCTTCCTGTTTACCCAGAGCTGGGG--AGGCAGCTGGATGCCTGGGTTCTCTGAACTGGGGAAGGAG
frog        ------------------------------------------------------------------------------------------A-------------------------------TGGGAGCAG

>161 (85008-85027)
tammar      CATTTTACAGATGAAGAAAC
opossum     CATTTAACAGATGAAGAAAC
human       --------------------
chimp       --------------------
mouse       CATTTTACAAAAGAGGAAAC
rat         CATTTTAC----GAGGAAAC
dog         --------------------
cow         --------------------
frog        CA------AATACAATATAA

>162 (87653-87676)
tammar      GAAGGACAGAGGGTTAGGTAGAGA
opossum     GAAGGACAGAGGATCAGGT----A
human       G-----------------------
chimp       G-----------------------
mouse       -------------TCAGGTAGGGA
rat         GAAGAGCAGAGGATCAGGTTGGGA
dog         ------------------------
cow         G------------TC---------
frog        ------------------------

>163 (88778-88831)
tammar      GTGGTGAGTATGCATATGTATGTGAGTGTGCATGTGTGTGTGCCTATATATATG
opossum     -------------------------GTGTGTATGTATGTG--------------
human       ------------------------------------------------------
chimp       ------------------------------------------------------
mouse       GTG---------------------------------------------------
rat         GTGGTGTGTGTGCATGTGT----------GCATGTATGTGTGTATATATATGTG
dog         ------------------------------------------------------
cow         ------------------------------------------------------
frog        TTACTGATAATTTAAATGTATGTGAGTATGCAGATATGGGTGCATGTTTTCCTG

>164 (89002-89012)
tammar      TTGAAAAGATT
opossum     TTGAAAAGATT
human       TTGAAAAGATT
chimp       TTGAAAAGATT
mouse       -----------
rat         -----------
dog         TTGA-------
cow         TTGA-------
frog        -GGA-------

>165 (89101-89127)
tammar      CAGGAAGCCTCATCTTCCTGAGTTCAA
opossum     CAGGAAGACTCATCTTCCT--GTTCAA
human       CAG----------------GAGTTCAA
chimp       CAG----------------GAGTTCAA
mouse       ---------------------------
rat         ---------------------------
dog         ---------------------------
cow         ---------------------------
frog        TAGGAAGACGTATTTACGTTAGTTCAA

>166 (89896-89906)
tammar      AATAAGGAAAG
opossum     AAT-CGGAAAG
human       A--AAAGAAA-
chimp       A--AAAGAAA-
mouse       A--AAGGAAAG
rat         A--AAGGAAAG
dog         A--AAGGAAA-
cow         A--AAGGAAA-
frog        -----------

>167 (90033-90045)
tammar      TTCCTCTCTCTGA
opossum     TT----TTTCTGA
human       TTCCTCTC-----
chimp       TTCCTCTC-----
mouse       TTCCTCTCTCTGA
rat         TTCCTCTCTCTGA
dog         TTCCTCTC-----
cow         TTCCTCTC-----
frog        -------------

>168 (90567-90601)
tammar      CTCTGAAACAGGAACCAGTGGTTGGAGGACAGGAA
opossum     CCCTGAAACAGGAACCAGTGGTTGGAGGACAGGAA
human       CCCTCAAACAGGAACCAGTGGTTG-----------
chimp       CCCTCAAACAGGAACCAGTGGTTG-----------
mouse       CCCTCAAACAGGAACCAGCAGTTA-----------
rat         CCCTCAAACAGGAACCAGCAGTTA-----------
dog         CCCTCAAACAGGAACCAGTGGTTG-----------
cow         CCCTCAAACAGGAACCAGTGGTTG-----------
frog        -----------------------------------

>169 (91716-91768)
tammar      TGGATTTGTTTGTGCAAAAAATCTTAATTTTATGTAATCAAAATTGTTTCTAT
opossum     TGGA----TTTGTGCAAAAAATCTTAATTTTATGTAATCAAAATTGTTTCTAT
human       -----------------------------------------------------
chimp       -----------------------------------------------------
mouse       -----------------------------------------------------
rat         -----------------------------------------------------
dog         -----------------------------------------------------
cow         -----------------------------------------------------
frog        ------------------ATATTGTAATTTTAT-TACTTA----TTTTTCCAT

>170 (93457-93493)
tammar      ACTGCCCCAGTGCCCAAGACAACTCTTCCTGAGAGAC
opossum     ACTGCCCCAGTGCCCAAGACAACTCTTCCTGAGAGAC
human       -------------------------------------
chimp       -------------------------------------
mouse       -------------------------------------
rat         --TGGCTCAG------AGTGCACTCCTCCT-------
dog         -------------------------------------
cow         -------------------------------------
frog        ACTGACGCA----CCAGTAAGACTCTTCTTCAAACA-

>171 (94901-94992)
tammar      AGGACTTTAGACATAATCTAGTCCAATAACCTCATTTTATAGATTAGAAAATTGAGTCTTAGAAATGATGTGACTAACCCAAGGACATAGGG
opossum     AGGACTTTAGACATAATCTAGTCCAACAAACTCATTTTATAAATTGGAAAATTGAGACTCAGAGATGATGTGACTAACCCAAGGACATAGGG
human       AGGA-------------------------------------------------------------------------------------GGG
chimp       AGGA-------------------------------------------------------------------------------------GGG
mouse       --------------------------------------------------------------------------------------------
rat         AGGT-------------------------------------------------------------------------------------GG-
dog         AGGC-------------------------------------------------------------------------------------GG-
cow         AGGC-------------------------------------------------------------------------------------GG-
frog        -----------------------------------------------------------CGTAAATG-------------------------

>172 (106065-106090)
tammar      AAACTTTTTTCTGTAAAGAGCCAGAG
opossum     AAAC-TTTTTCTGTAAAGAGCCAGAG
human       AAG---------G--AAGACCCAGAG
chimp       AAG---------G--AAGACCCAGAG
mouse       AAA---------GCAAATATCCAGAG
rat         AAA---------GCAAATATCCAGCG
dog         AGA---------G--AAGACCCAGAG
cow         AGA---------G--AAGACACAGAG
frog        --------------------------

>173 (112500-112520)
tammar      GCTAGCTCTGTTTGGGAGGCT
opossum     ---------------------
human       G----------TTGGGAGGCT
chimp       ---------------------
mouse       ---------------------
rat         ---------------------
dog         GCTGCCTCTGT----------
cow         -CTGC----------------
frog        -TAGCATCGCCTTGGG-----

>174 (113354-113377)
tammar      GTTAGGAATACCTTCTCCTTAGGG
opossum     ----GGGATACCGTCT--------
human       GTTAAGAAT---------------
chimp       GTTAAGAAT---------------
mouse       GTTAAGAAGGCCTTCTCCTTAAGG
rat         GTTAAGAAGGCCTTCTCCTTAAGG
dog         GTTAAGAAT---------------
cow         GTTAAGAAT---------------
frog        ATTAAAA-----------------

>175 (114719-114737)
tammar      TCAGGCACAGTTCCAAATT
opossum     TCAGGCACAGATCCAACTT
human       --AGGCA------------
chimp       --AGGCA------------
mouse       -CAGTCA--GTT----ATT
rat         -CAGTCA--GTT----ATT
dog         --AGGCA--GTT-------
cow         --AGGCA------------
frog        ---------ATTCCAT---

>176 (115549-115573)
tammar      CCTTGGGTCATCTCTAGTCATCCTG
opossum     -------------------------
human       CCT----------------------
chimp       CCT----------------------
mouse       CCT------------------CCTG
rat         CTT------------------CCTG
dog         ------------TCTATTCATACTG
cow         ---TGGGTCTTCTCTAGT--T-TTG
frog        -------------------------

>177 (115770-115839)
tammar      AACAAAATGAATATTTTTAGACAAACTAATAATGCAAAGTGAACAGATCTAGAAAAAGTTTCTACAAGGA
opossum     ----------------------------------------------------------------CAAGG-
human       ----------------------------------------------------------------------
chimp       ----------------------------------------------------------------------
mouse       ----------------------------------------------------------------------
rat         ----------------------------------------------------------------------
dog         ----------------------------------------------------------------------
cow         AACATAATGAATATTTTTAGGCAACACCACAATTCAAAGTGCTCAGCTCTGCAAAAAGTTTCTGCAAGGA
frog        ---ATAAT--------------------------------------------------------------

>178 (116352-116382)
tammar      TTGGAAGACCACAGGTATGGCCAGATGAGGG
opossum     -------------------------------
human       -------------------------------
chimp       -------------------------------
mouse       -------------------------------
rat         -------------------------------
dog         TTGCAAGACCACAGGGCTGCCCAGATGAGGG
cow         TTG----------------------------
frog        ----------------------ACATGCAGA

>179 (116447-116520)
tammar      GCCACCCAGAGTCTGCTAAGGACCGTACCACTACCACCAATAACAGTGATGATGATGATAATTATATAATTATT
opossum     --------------------------------------------------------------------------
human       ---ACCCA-AGTGTGCAAAGGACTATACCACTACCACCAATAACAGTGATGATG--------------------
chimp       ---ACCCA-AGTGTGTCAAGGACTATACCACTACCACCAATAACAGTGATGATG--------------------
mouse       ------------------------------------------------------TAGCTAATGATTTA------
rat         --------------------------------------------------------------------------
dog         GCCACCCAG------TAAGGAACCACACAATTA----------CAGTGATGACGAAGATATTTATTTATTTATT
cow         ---------------CAAAGGACCACACCATT-----------CAGTGATGATA--------------------
frog        ---------AA---------------------------------------------------------------

>180 (116914-116976)
tammar      TATTTCTTTGCATGAAAGAAACTTTCCCGATTTACATCCCTTAATTTCATATTTATTAAAACT
opossum     TATTTCTTTGTATGTAAGAAACTTTCCTGATTTATATCCCTTAATTTCATATTTATTAAAACT
human       ---------------------------------------------------------------
chimp       ---------------------------------------------------------------
mouse       ---------------------------------------------------------------
rat         ---------------------------------------------------------------
dog         TATTTCTTT-----------------------------------------------TGA----
cow         TATTTCTTTGCCAAAAATAAACTTTCCAGATTTACAAGCCTTAATCTCAGATTTCTTGAAACT
frog        --------------------------------------CC-----------------------

>181 (119458-119494)
tammar      ATCAGATATATGAAGGGAAAGTGGATGCCACCTCAGG
opossum     ATCAGTTATATGAGGGGAAAGTGAATGCAGCCTCAGG
human       ATTAGTTATGTGGAGG---------------------
chimp       ATTAGTTATGTGGAGG---------------------
mouse       ----------------GAAAGTCAATGAAGCCTGAGG
rat         ----------------GAAAGTCAATGAAGCCTGAGG
dog         -------------------------------------
cow         -------------------------------------
frog        -------------------------------------

>182 (119666-119704)
tammar      TTAGGGTGCTGGAGTCAGCAAAAGCTGATGGGGAAGTGA
opossum     TTAGCATGCTAGAGTCAGCAAAAGCTGATGGGGAAGTGA
human       TCAGGGTGCTAGTGTCAGCAGAACCTGATGGGGAAGTGA
chimp       TCAGGGTGCTAGTGTCAGCAGAACCTGATGGGGAAGTGA
mouse       ---GGGTGCTGGTGTCAGCAGAAGCTGATGTGGAAGTGA
rat         ---GGATGCTGGTGTCAGCAGAAGCTGATGGGGAAGTGA
dog         TCAGGGTGCT-CTGTCAGCAGAAGCTGAGGGGGAAGTGA
cow         ---GGGTGCTACTGTCAGCAGAAGCTGAAGAGGAAGTGA
frog        ---------------------------------------

>183 (119736-119747)
tammar      GAAAGAGGAAGT
opossum     GAAAGAGGAAGT
human       GAAAGGGGAAGT
chimp       GAAAGGGGAAGT
mouse       GAAAGGGGAAGT
rat         GAAAGGGGAAGT
dog         GAAAGGGGAAGT
cow         GAAAGGGGAAGT
frog        ------------

>184 (119782-119802)
tammar      GAGGACTGACAGAAGGACAGA
opossum     GAGGACTGACAGAGGGACAGA
human       G-----GGAGAGAAGGACAGA
chimp       G-----GGAGAGAAGGACAGA
mouse       ---------------GGTGGA
rat         ---------------GGTGGA
dog         G-----GGAG---AGGACAGA
cow         G-----GGAG---AGGACAGA
frog        ---------------------

>185 (119843-119875)
tammar      GTCATGAACCAGACCACAGACTTTCAAGGTAAG
opossum     GTCATGAACCAGACCAAAGACTTTCAGGGTAAG
human       ---ATGAGCCAAACCAGGGATTTACAGGGT---
chimp       ---ATGAGCCAAACCAGGGATTTACAGGGT---
mouse       ---ATGAGCCAAAGCAGGGATTTGCAGGGT---
rat         ---ATGAGCCAGAGCAAGGATTTGCAGGGT---
dog         ---ATGAGCCAAACCAGGGATTTACAGGGT---
cow         GTTATGAGCGAAACTAGGGATTTACAGGGT---
frog        ---------------------------------

>186 (120064-120107)
tammar      AGGGGGCAAAGAATTTGGACTGCTGAAGGCTCGGCAGGAGGAGA
opossum     --------------------------------------------
human       AGGAGGAAAAGCTTTCGGACTGCTGAAGGCCCAGCAGGAAGAGA
chimp       AGGAGGAAAAGCTTTCAGACTGCTGAAGGCCCAGCAGGAAGAGA
mouse       AGGAGGAAAAGCTTTTGGACTGCTGAAGGCCCAGCAGGAAGAGA
rat         AGGAGGAAAAGCTTTTGGACTGCTGAAAGCCCAACAGGAAGAGA
dog         AGGAGGAAAAGCCTTCGGGCTCCTGAAGGCCCAGCAGGAAGACA
cow         AGGAGGAAAAGCCTTTGGGCTGCGGAAAGCCCAGCAGGAAGAGA
frog        --------------------------------------------

>187 (120119-120133)
tammar      ATCAACCAGGTAAGA
opossum     ---------------
human       ATCAACAAGGTAGAA
chimp       ATCAACAAGGTAGAA
mouse       ATCAACAAGGTAAAA
rat         ATCAACAAGGTAAAA
dog         ATCAACAAGGTAAAA
cow         ATCAACCAGGTAAAA
frog        ---------------

>188 (120207-120285)
tammar      ACAGGAATTCCTGGATGACCCCAAATATAACAATGATGAGGATCTACCCCCCAAACTGGAAGCCTTTAAGAGTAAGAGA
opossum     ---------------------------------------------------------------------------GAGA
human       ATAGCAATTCCTAGACGATCCCAAATATAGCAGTGATGAGGATCTGCCCTCCAAACTGGAAGGCTTCAAAGGTGAG---
chimp       ATAGCAATTCCTAGACGATCCCAAATATAGCAGTGATGAGGATCTGCCCTCCAAACTGGTGGGCTTCAAAGGTGAG---
mouse       ACAGCAATTCCTCGATGATCCCAAATACAGCAATGATGAGGATCTGCCGTCCAAACTTGAAGCCTTCAAGGGTGAG---
rat         ACAGCACTTCCTCGATGATCCCAAGTACAGCAGTGATGAGGATCTGCAGTCCAAACTGGAGGCCTTCAAGAGTGAG---
dog         ACAGCAATTCCTGGATGATCCCAAATATAGCAGTGATGAGGATCTGCCCTCCAAACTGGAAGCCTTCAAGAGTGAG---
cow         ACAGCAATTCCTGGATGATCCCAAATACAGCAGTGATGAGGACCTGCCCTCCAAACTGGAAGCCTTCAAGAGTGAG---
frog        ----------------------AATTATAGTAGTGAT------------------------------------------

>189 (120416-120456)
tammar      TTCCCTCCTTTCCCCTTCAATTTCTCTAACTGTTCTTGTCT
opossum     -----------------------------------------
human       ----------------------------ACTTTTGTGGTCT
chimp       ----------------------------ACTTTTGTGGTCT
mouse       ----CT------TTGTG----------------------CT
rat         ----CT------TCCTGC---------------------CT
dog         ------------------------------------GGTCT
cow         TTCCCTCCTGTCTCCTGCATTTTCTTTAACTTTTGAGGTCT
frog        -----------------------------------------

>190 (120549-120623)
tammar      TCTTTTTTTTCTCCTCACCTCTTCAGAGAAATATATGGAGTTTGACCTAAATGGAGATGGCAATATTGGTGAGAA
opossum     ---------------------------------------------------------------------------
human       TCTGCTCTCTCCCCTCACC----CAGAGAAATACATGGAGTTTGACCTTAATGGAAATGGCGATATTGGTGAGAA
chimp       TCTGCTCTCTCCCCTCACC----CAGAGAAATACATGGAGTTTGACCTTAATGGAAATGGCGATATTGGTGAGAA
mouse       TCTGCTCTCTTTC-TCGTC----CAGTGAAGTACATGGAGTTTGATCTGAATGGAAATGGAGATATCGGTGAGAA
rat         TCTGCTCTCTTTC-TCACC----CAGCGAAGTACATGGAGTTTGATCTGAATGGCAATGGAGATATCGGTGAGAA
dog         TCTGCTTTCTCCCCTCACC----CAGAGAAGTACATGGAGTTTGACCTAAATGGAGACGGAGATATCGGTGAGAA
cow         TCTGCTTTCTCCCCTCATC----CAGAGAAATACATGGAGTTTGACCTGAATGAAGATGGAGGTATCGGTAAGAA
frog        ---------------------------------------------------------------------------

>191 (120846-121019)
tammar      AGATACAATGTCCCTGAAGAGAATGCTGGAGAAACTAGGCGTCCCCAAGACTCACCTGGAGCTGAAGAAACTAATTAGAGAGGTGGCAGGTGACTCTGGGGAAACTATCTGTTACCCTGACTTCCTCAGGATGATGCTAGGCAAGAGATCAGCCATTCTTAAAATGTAAGTGTC
opossum     ------------------------------------------------------------------------------------------------------------------------------------------------------------------------------
human       AGATATCATGTCCCTGAAACGAATGCTGGAGAAACTTGGAGTCCCCAAGACTCACCTAGAGCTAAAGAAATTAATTGGAGAGGTGTCCAGTGGCTCCGGGGAGACGTTCAGCTACCCTGACTTTCTCAGGATGATGCTGGGCAAGAGATCTGCCATCCTAAAAATGTGAGTGTC
chimp       AGATATCATGTCCCTGAAACGAATGCTGGAGAAACTTGGGGTCCCCAAGACTCACCTAGAGCTAAAGAAATTAATTGGAGAGGTGTCCAGTGGCTCCGGGGAGACGTTCAGCTACCCTGACTTTCTCAGGATGATGCTGGGCAAGAGATCTGCCATCCTAAAAATGTGAGTGTC
mouse       AGATATTATGTCCTTGAAGCGAATGCTGGAGAAACTTGGGGTTCCCAAGACCCACCTAGAGCTGAAGAGATTAATTAGAGAGGTGTCCAGTGGCTCCGAGGAGACGTTCAGCTACTCTGACTTTCTCAGAATGATGCTGGGCAAGAGATCTGCCATCTTGAGAATGTGAGA-TC
rat         AGATATTATGTCCTTGAAGCGAATGCTGGAGAAACTTGGGGTTCCCAAGACCCATCTAGAGCTGAAGAAATTAATTAGAGAGGTGTCCAGTGGCTCCGAGGAGACGTTCAGTTACTCTGACTTTCTCAGAATGATGCTGGGCAAGAGATCTGCCATCTTGAGAATGTGAGA-TC
dog         AGATATCATGGCCCTGAAGCGAATGCTGGAGAAACTTGGTGTCCCCAAGACCCATCTGGAGCTCAAGAAATTAATCAGGGAGGTGTCCAGCAGCTCTGGGGAGACCTTCAGCTACTCTGACTTTCTCAAGATGATGTTGGGCAAGAAATCTGCCATCCTAAAAATGTGAGAGTC
cow         AGATATCATGTCCCTGAAGCGAATGATGGAGAAACTTGGGGTTCCCAAGACCCACCTGGAGCTAAAGAAATTAATCATGGAGGTATCCAGTGGCCCTGGGGAGACTTTCAGCTACTCTGACTTTCTCAAGATGATGTTGGGCAAGAGATCTGCCATTCTAAAAATGTGAGAGTC
frog        ------------------------------------------------------------------------------------------------------------------------------------------------------------------------------

>192 (121317-121348)
tammar      TCTAATTCAGGATCCTGATGTATGAGGAGAAA
opossum     --------------------------------
human       TCTCAACCAGGATCCTGATGTATGAGGAAAAA
chimp       TCTCAACCAGGATCCTGATGTATGAGGAAAAA
mouse       ------CCAGGATTCTGATGTATGAGGAGAAA
rat         ------CCAGGATTCTGATGTATGAGGAGAAA
dog         TCTCAACCAGAATCCTGATGTACGAGGAAAAA
cow         TCTCAACCAGGATCCTGATGTATGAAGAGAAA
frog        --------------------------------

>193 (121376-121409)
tammar      CCCCCGGCCAAGAAAACAATCTCTGAATTGCCTT
opossum     CCCCCAGCCAAGAAAGCAATCTCTGAATTGCCTT
human       CCCCCAGCCAAGAAAGCTATCTCTGAGTTGCCCT
chimp       CCCCCAGCCAAGAAAGCTATCTCTGAGTTGCCCT
mouse       CCCCCAGCCAAGAAAGCTATCTCCGAGCTGCCCT
rat         CCCCCAGCCAAGAAAGCTATTTCTGAGTTGCCCT
dog         CCCCCAGCTAAGAAAGATATCTCTGAGTTGCCCT
cow         CTCCCAGCCAAGAAAGCTATCTCTGAGTTGCCCT
frog        ----------------------------------

>194 (121486-121501)
tammar      CTGTGAATTAAATACA
opossum     CTGTGAATTAAATAAA
human       ----AAATTAAATAAA
chimp       ----AAATTAAATAAA
mouse       C--TAAAT-----AAA
rat         C--TAAAT-----AAA
dog         C--TAAATTAAATAAA
cow         C--TAACTTAAATAAA
frog        ----------------

>195 (121842-121858)
tammar      AACACTACCATTAACAT
opossum     ---------------AT
human       -----------------
chimp       -----------------
mouse       -----------------
rat         -----------------
dog         AACACTACCATTAACAT
cow         ---ATTACTATTAACAT
frog        -----------------

>196 (122350-122377)
tammar      TTTGTGACTGAATGAGCAGTCCACTCAC
opossum     TTTGTCACTGAATGA-CAGGCCCCTCAC
human       ----------------------------
chimp       ---------------------------C
mouse       ------ACTGACTGAGCAGGC-------
rat         ------ATTGACTGGGTAGGCCACTCA-
dog         ----------------------------
cow         TTT-TCACTG-----------------C
frog        ----------------------------

>197 (122494-122507)
tammar      AATCTACCTCTTAT
opossum     AATCTAACTCTTAT
human       --------------
chimp       --------------
mouse       AAC-----TCTTAT
rat         AAC-----TCTTAT
dog         --------------
cow         AACCTAACTTTTAT
frog        --------------

>198 (122569-122592)
tammar      AACTGAGTGCAGATTGAAGCATAT
opossum     AACTGAGTGCAGACTGAAGCATAT
human       ------------------------
chimp       -------------------CATAT
mouse       AACTGATGGCAGACTGAGG--TTT
rat         -----ATTGCAGACTGGGG--TAT
dog         ------------------------
cow         -----AGTGAAG-----GG-----
frog        ----------------------AT

>199 (122788-122813)
tammar      TGCTTTTCATCACTTATTGCTTATAT
opossum     TGCTTTTCATCACTGATTGTTT----
human       --------------------------
chimp       --------------------------
mouse       TGCTGTT-CCAAGTGATTGCTTATAT
rat         ------TCCCAAGTGATTGCTTATAT
dog         --------------------------
cow         --------------------------
frog        ---------------ATTCGT-----

>200 (123040-123082)
tammar      GGGCGGGGTCTTAGTGGGGGAGAAGGGTGGTCCTCAAGAATTA
opossum     GGACAGGGTCTGAGTGG------AGAGTTGTCCCCAATAATTA
human       -------------------------------------------
chimp       -------------------------------------------
mouse       ---CAGTGTCT--------CAGAAGAGTACTCCCCAAGAATTA
rat         ---CA--GTCT--------CAGAAGAGTGCTCCCCAAGATTTA
dog         -------------------------------------------
cow         GGACAGGCTCTGAGTGGGT------------------------
frog        ------------------------------------AG-----

>201 (123486-123504)
tammar      CATTCTCTCGTATATATTA
opossum     CATTCTCT-GCATATATTA
human       ----TTCTTGCATACATTA
chimp       ----TTCTTGCATATATTA
mouse       CATTGTTTTGCATATATTA
rat         CATTGTTTTGCATATATTA
dog         ----CTGTTGCACGTATTA
cow         ----CTGTTGCATATATTA
frog        -------------------

>202 (123589-123601)
tammar      CCCCGCCTCTTCC
opossum     CCCCGCCTCTTCC
human       CTCCTCCTCTTAC
chimp       CTCCTCCTCTTAC
mouse       CTC---TTCTTCC
rat         CTC---TTCTTCC
dog         ------CTCTTCC
cow         ------CTCTTCC
frog        -------------

>203 (123701-123731)
tammar      CCCGCCCCTCCCGCACGCCTCACGCCTCACG
opossum     CCCGCCCCTCCCGCACACCTCACGCCTCACG
human       CCCGCCCC-----------------------
chimp       CCCGCCCC-----------------------
mouse       CC-GCCCG-----------------------
rat         CC-GCCCG-----------------------
dog         CCCGCCCC-----------------------
cow         CCCGCCCC-----------------------
frog        -------------------------------

>204 (123766-123790)
tammar      GCCGTAACGGCCGACTGAGGATAGG
opossum     GCCGTAACGGCTGACTGAGGATGGG
human       -----AACGGCCGAC---------G
chimp       -----AACGGCCGAC---------G
mouse       -----AACTGCCGAC---------G
rat         -----AACTGCCGAC---------G
dog         -----AACGGCTGAC---------G
cow         -----AACGGCCGAC---------G
frog        -------------------------

>205 (123808-123825)
tammar      AGCCAACCACAGTCCCAG
opossum     AGCCAACCACAGTCCTGG
human       AGCCAATCGGGGTCCTAG
chimp       AGCCAATCGGGGTCCTAG
mouse       AGCCAACCGGCGTCCTAG
rat         AGCCAACCGGCGTCCTAG
dog         AGCCAACCGGCGTCCTAG
cow         AGCCAATCGGCGTCCTAG
frog        ------------------

>206 (123837-123855)
tammar      CCCACCCCTTTATGCAAAT
opossum     CCCACCCCTTTATGCAAAT
human       CCCTCCTCTTTATGCAAAT
chimp       CCCTCCTCTTTATGTAAAT
mouse       CCCTCCCCTTTATGCAAAT
rat         CCCTCCCCTTTATGCAAAT
dog         CCTTCCTTTTTATGCAAAT
cow         CCCTCCTCTTTATGCAAAT
frog        -------------------

>207 (123942-123974)
tammar      CCCTTTTTTTTTTTTTTTTAAACGAACCGCACT
opossum     ----TTTTTTTTTTTTTTTAAACGAACCGCACT
human       CCCTTTTTTTTTTTTTTTTAAA-----CGCCCT
chimp       CCC---TTTTTTTTTTTTTAAA-----CGCCCT
mouse       --CTTTATTTTTTT-------------CGCCCT
rat         --CTTTATTTTTTT-------------CGCCCT
dog         C---------------TTTAAAAAAAACGCCCT
cow         C---------TTTTTTTTTAAAAA---CGCCCT
frog        ---------------------------------

>208 (124008-124024)
tammar      CCACCCCTTATGCAAAT
opossum     CCGCCCATTATGCAAAT
human       CCGCCCTTTATGCAAAT
chimp       CCGCCCTTTATGCAAAT
mouse       CCGCCCCCTATGCAAAT
rat         CCG-CCCCTATGCAAAT
dog         CCGCCCTTTATGCAAAT
cow         CCGCCCTTTATGCAAAT
frog        ----CCTTTTTGTAATT

>209 (124028-124263)
tammar      GGGGGCGTGTCCCGGCGCGGAGGGAGGCGGGAGGTTGGGGGGGGCGCTCCCGGGGGCGGCGGTTGCCCGGATGGGCCGTTAGTCGGAGCCGAGCCGCCGAGCGAGCGAGGGAGACGGGAGGAGCCGAAGCCGGCGCCATCCGCCGCCATCCGCCCCCGCCCCGCCGCCATCCCGCCCCGGGGAGCCCCAGACCCCGGCCTCGGACCCCGCGCACCCGGCCAGGTGAGTCTGCGGGG
opossum     GGGG-CGTGTCCCGGCGCGGAAGGAGGCGGGAGG-TGGGGGGGGCGCTCCCGGGGGCGGCGGTTGCCCGGATGGGCCGTTAGTCGGAGCCCAACCCCCCAGCGAGCGAGGGAAACCGGAGGAGCCCAAACCGGGGCCATTCGCCGCCATTCGCCCCCGCCCCGGCGCCATTCCGGCCCGGGGAGCCCCAGACCCCGGGCCCGGACCCCGCGCACCCGGCCAGGTGAGTCT---GGG
human       -GGGGCGTGTCTAGGCGCGGAGGGAGGTGGGAGGTGGGAGGGGGTGCTCCCGGGGGCGGCGGTTGCCCGGATGGGCCGTTAGTCGGGGCTCAGCCGCGGAGTGAGCGAGGGAGACGGGAGGAGCCGAACCCGGCGCCATCCGCCGCCATCCTCCCCCGCCCCACCGCCATCCCGTCCCGGGGA-GCCCAGGCCCGGGTCCCGGTCCCCGCGCACCCGGCCAGGTGAGTCTG----G
chimp       -GGGGCGTGTCTAGGCGCGGAGGGAGGTGGGAGGTGGGAGGGGGTGCTCCCGGGGGCGGCGGTTGCCCGGATGGGCCGTTAGTCGGAGCTCAGCCGCGGAGTGAGCGAGGGAGACGGAAGGAGCCGAACCCGGCGCCATCCGCCGCCATCCTCCCCCGCCCCACCGCCATCCCGTCCCGGGGA-GCCCAGGCCCGGGTCCCGGTCCCCGCGCACCCGGCCAGGTGAGTCTG----G
mouse       -GGGGCGTGCCCAGCCGCGGAGGGAGGCGGGAGGTGGG---GGGTGTTCCCGGGGGCGGTGGTTGTCCCGATGG------------------------------------------------------------------------------------------------------------------------------------------------------------------
rat         -GGGGCGTGCCCAGCCGCTGAGGGAGGCGGGAGGTGGG---GGGTGCTCCCGGGGGCGGCGGTTGCCCGGATGGGCCGTTAGTCGGAGCCCAGCCGCGGAGTGAGCGAGGGAGACGGGAGGAGCCGAGCGCGGCGCCATCCGCCGCCATCCGCCCCCGCCCCGCCGCCATCCGCCCC--GGGAAGCCTAAACCCGGGTCCCGGCCCCTACGCACCCGGCCAGGTGAGTCTG----G
dog         -GGGGCGTGCC-ATGCGCCGAGGGAGGCGGGAGG-TGGGGGGGGTGCTCCCGGGGGCGGCGGTTGCCCGGATGGGCCGTTAGTCGGAGCCCAGCCGCGGAGTGAGCGAGGGAGACGGGAGGAGCCGAACCCGGCGCCATCCGCCGCCATCCGCCCCCGCCCCACCGCCATCCCACCTCGGGGAG-CCCAGGCCCCGGTCCCCGCCCCCGCGCACCCGGCCAGGTGAGTCTG----G
cow         -GGGGCGTGTCTAGGCGCGGAGAGAGGCAGGAGG-GGGGG----CACTCCCGGGGGCGGCGGTTGCCCGGATGGGCCGTTAGTCGGAGCCCAGCCGCGGAGTGAGCGAGGGAGACGGGAGGAGCCGAACCCGGCGCCATCCGCCGCCATCCGCCCCCGCCCCACCGCCATCCCACCCCGGGGAGGCGCAGGCCCCGGTCCCGGCCCCCGCGCACCCGGCCAGGTGAGTCTG----G
frog        --------------------------------------------------------------------------------------------------------------------------------------------------------------------------------------------------------------------------------------------

>210 (124290-124422)
tammar      TTCCCGGCGCGGGTGGCGGCCGGCGGTTGCGACGGAGGGGCTGGCGCTAGAGGCGGCGGTAGCGGCGGGGGGAGGAGGTAGAAGCAGCAGCAGCCATCAGCCGCCGCCATTTTGTCCTCTTCTCGCTGCCGGG
opossum     TTCCCGGAGCGGGTGGCGTCCGGCGGCTGCGACGGAGGGGCTGGCGCTAGAGGCGGCGGCGGCGGCGGGGGGAGGAGGTAGAAGCAGCAGCAGCCATCAGCCGCCGCCGCCATTTTGTCCTCTCGCTGCCGGG
human       TTTCCGGCGCGGGAGAGGGG------------CGGTGGCGGTGGC---GGCGGCGGCGGCGGTGGCGGGGGGAGGAG----------AAGCTGCCATTAGCCGCCGCCATTTTGTCCTCCT---GCTGCCGGG
chimp       TTTCCGGCGCGGGAGAGGGGTGGTGGTGGTGGCGGTGGCGGTGGCAATGGCGGCGGCGGCGGCTGGCGGGGGAGGAG----------AAGCTGCCAGAATCNNNNNNGATTCTGTCCTCCT---GCTGCCGGG
mouse       ------------------------------------------------------------------------------------------------TCAGCCGCCGCCATCTTGTCCTCCT---GCCGCCGG-
rat         TT-CCGGCGCGGG---------------------------------------GCGGCGGCGGCGGCGGAG-----AG----------AAGCTGCCATCAGCCGCCGCCATCTTGTCCTCCT---GCCGCCGG-
dog         TTTCCGGCGCGGGAG-----------CGGTGGCGGTGGCG------GCGGCGGCGGCGGCGGCGGCGGGGAGAGGAG----------AAGCTGCCATTAGCCGCCGCCATTTTGTCCTCCT---GCTGCCGGG
cow         TTTCCGGCGCGGGAG-----------CGGTGG---TGGCGGCGGCAGCGGCGGCGGCGGCGGCGGCGGGG-GAGGAG----------AAGCTGCCATTAGCCGCCGCCATTTTGTCCTCCT---GCTGCCGGG
frog        -------------------------------------------------------------------------------------------------------------------------------------

>211 (124467-124478)
tammar      CCCCTCCCCCCT
opossum     CCCCTCCCCCCT
human       CCCCTCCCCCCT
chimp       CCCCTCCCCCCT
mouse       CCCCTCCCCC--
rat         CCCCTCCCCC--
dog         CCCCTCCCCCCT
cow         CCCCTCCCCCCT
frog        ------------

>212 (125059-125148)
tammar      ATGATTCCCCATTCCTTTCTGGGTATGGGCCAGTCCTTCCCCTTGGGAATAACTTCCTGAGATGTACATGATGATGTACACCTTATTTTG
opossum     ATGATTCCC----CCTTTCTGAGTATGGGCCAGTCCTTTCCCTTGGGAATAACTTCCTGAGATGTACATGGCTATTTACACCTTATTTTG
human       -----------------------------------------------------------------------------ACACGTT------
chimp       -----------------------------------------------------------------------------ACACGTT------
mouse       -----------------------------------------------------------------------------ACACGTT------
rat         -----------------------------------------------------------------------------ACACGTT------
dog         --------------------------------------------------------------------------TGTACATATT------
cow         --------------------------------------------------------------------------TTTACACAT-------
frog        ------------------------------------------------------------------------------------------

>213 (125448-125475)
tammar      TGGTGGTAGGGCCACCACTGGCCCCTTA
opossum     TTGTG--AGAGCCAACACTGGCCCAAGA
human       TTG-------GCCCTCTCTGGCCCATGA
chimp       TTG-------GCCCTCTCTGGCCCATGA
mouse       TTG-------G-CCTCCCTGGCCCATGA
rat         TTG-------GCCCTCTCTGGCCCATGA
dog         TTG-------GC---------CCCATGA
cow         TTG-------GC---------CCCATGA
frog        ----------------------------

>214 (125675-125771)
tammar      TGAGCATTTCTCAGACGCCAACCTCCATTCTGGCTAGGCAAGCTCATAAAATTCCCAAACTCCCAGCATCCCTCTTTCCTAACCCTCCCCAGATGGG
opossum     TGAGCATTTCTCAGACACCAACCCCCATTCTGGCTGGGCAAGCTCATAAAATTCCCAAACTCCCAGCATCCCTCTTTCCTAACCCTCCCCAGATGGG
human       TGAGGATTTCTCTGGTACCAACCCCCATTCCGGCTGAGCAAGCTCAT-AAAATCCTAAACTCCCAGCATACCT---TCCTAAACCTTCCCAGATGG-
chimp       TGAGGATTTCTCTGGTACCAACCCCCATTCCGGCTGAGCAAGCTCAT-AAAATCCTAAACTCCCAGCATACCT---TCCTAAACCTTCCCAGATGG-
mouse       TAAGGCTTAGTCTGGCACCAGCTCCTGGTCTG--AGAGCAAGCTCATAAAAATCCTAAGCTCCCAGCATACCT---TCCTAAACCT-CCCAGATGGG
rat         TAAGGCTTATGCTGGCACCAGCTCCCGGTCTGGCAGAGCAAGCTCATAAAAATCCTAAGCTCCCAGCATACCT---TCCTAAACCTCCCCAGATGGG
dog         TGAGGAATTTTCTGGCACTAGCCCCCAGTCTGACTGAGCAAGCTTGT-AAAATCGTAAACTCCTGGCATACCT---TCGTAAACCTCCCCAGATGG-
cow         TGAGGAATTCTCTGGCACCATCCCCCAGTCTGGCTGAGCAAGCTCAT-AAAATCCTAAACTCCTGCATACCTT---CCTGAAACTTTGCCGGATGG-
frog        -------------------------------------------------------------------------------------------------

>215 (125777-125824)
tammar      AGGCATGCTGGGAATAGAGCCTGGGGCCCTGGGCCCTGAAACTGGGCT
opossum     AGGCATGCTGGGAATAGAGCCTGGGGCTCTGAGCCCTGAGACAGAGCT
human       AGGC-TGCTGGGCTGGGAGCCTGGGGTACAGGGCCCTGGGAGGGAGCT
chimp       AGGC-TGCTGGGCTGGGAGCCTGGGGTACAGGGCCCTGGGAGGGAGCT
mouse       AGGC-TGCTGGGAATGAAACCTGGGACACAGGGCCCTG-GAGGGAGCT
rat         AGGC-TGCTGGGAATGGAACCTGGGACACAGGGCCCTG-GAGGGAGCT
dog         AGGC-TGCTGGGAA------------------------AGAGGGAGCT
cow         AGAC-TGCAGGGACTAGAACC----------------CAGAGGAAGCT
frog        ------------------------------------------------

>216 (125873-125882)
tammar      TTCTTTTTTT
opossum     TTTTTTTTTT
human       TTTTTTTTCT
chimp       TTTTTTTTCT
mouse       TTCTTTTTCT
rat         TTCTTTTTCT
dog         TTCTTTTTCT
cow         TTCTTTTTCT
frog        TTCTAT----

>217 (126381-126570)
tammar      TGCAGGCTCCAGCACGTTTCGGGGGAGGCGCCTGTAGGACCCAACGTACTCAATGAGCTTCCAGCGCGATGTCCGATCGCTCGGGGCCGACTGCCAAGGGGAAGGATGGAAAGAAGTATTCCTCGCTCAACCTGTTTGATACATACAAGGGCAAGTCCTTAGAGATCCAGAAACCCGCTGGTGAGGGCCC
opossum     TGCAGGCTCCAGCACGTTTCGGGGGAGGCGCCTGCAGGACCCAACGTACTCAATGAGCTTCCAGCGCGATGTCCGATCGCTCGGGGCCGACTGCCAAGGGGAAGGATGGAAAGAAGTATTCCTCGCTCAACCTGTTTGATACATACAAGGGCAAGTCCTTAGAGATCCAGAAACCCGCTGGTGAGGGCCC
human       TGCAGGCTCTGGCACGTTTTGGGGGAGGTGCCTGCAGGACCCAACATACTCAATGAGCTTCCAGCGCAATGTCCGATCGCTCGGGGCCGACTGCCAAGGGAAAGGATGGAAAGAAGTATTCCTCGCTCAACCTGTTTGATACGTATAAGGGCAAGTCCTTAGAGATCCAGAAACCCGCTGGTGAG-----
chimp       TGCAGGCTCCGGCACGTTTTGGGGGAGGTGCCTGCGGGACCCAACATACTCAATGAGCTTCCAGCGCAATGTCCGATCGCTCGGGGCCGACTGCCAAGGGAAAGGATGGAAAGAAGTATTCCTCGCTCAACCTGTTTGATACGTATAAGGGCAAGTCCTTAGAGATCCAGAAACCCGCTGGTGAG-----
mouse       TGCAGGCACCGGCTCGTTTTGGGGGAGGTGCCTGCAGGACCCAACGTACTCAATGAGCTTCCAGCGCAATGTCCGATCGCTCGGGGCCGACTGCCAAGGGGAAGGATGGAAAGAAGTATTCCTCGCTCAACCTGTTTGATACGTATAAGGGCAAGTCCTTAGAGATCCAGAAACCCGCTGGTGAGGGTCC
rat         TCCAGGCACCGGCTCGTTTTGGGGGAGGTGCCTGCAGGACCCAACGTACTCAATGAGCTTCCAGCGCAATGTCCGATCGCTCGGGGCCGACTGCCAAGGGGAAGGATGGAAAGAAGTATTCCTCGCTCAACCTGTTTGATACGTATAAGGGCAAGTCCTTAGAGATCCAGAAACCCGCCGGTGAGGGTCC
dog         TGCAGGCTCCGGCACGTTTTGGGGGAGGTGCCTGCAGGACCCAACATACTCAATGAGCTTCCAGCGCAATGTCCGATCGCTCGGGGCCGACTGCCAAGGGGAAGGATGGAAAGAAGTATTCCTCGCTCAACCTGTTTGATACATATAAGGGCAAGTCCTTAGAGATCCAGAAACCTGCTGGTGAG-----
cow         TGCAGGTTCCGGCACGTTTTGGGGGAGGCGCCTGTAGGACCCAACGTACTCAATGAGCTTCCAGCGCAATGTCCGATCGCTCGGGGCCGACTGCCAAGGGGAAGGATGGAAAGAAGTATTCCTCGCTCAACCTGTTTGATACATATAAGGGCAAGTCCTTAGAGATCCAGAAACCCGCTGGTGAG-----
frog        TG----------CACTTTTATGAAACATTTCATGCATTAATCTACGTACTCAATGAGCTTCCCCCGCGATGTCCGAGCGGCTGGGGCAGACTGCAAAAGGAAAGGATGGCAAGAAGTATTCGTCCCTCAACCTATTTGATACTTACAAGGGAAAGTCCTTAGAGGTGCAGAAACCAGCAGGTGAGGGCAC

>218 (126747-126825)
tammar      AGTTATTTTACCTCCCACAAAGGCGTGTCTGTGGCTTCCCATCTATAGATACGTAAGAACTGGAGGCAAAGAAATGAGG
opossum     AGTTATTTTACCTCCCACAAAGGCGTGTCTGTGGCTTCCCATCCATAGATACGTAAGAACTGGAGGCAAAGAAATGAGG
human       AGTTAT----CCTCCTACAAAGGCGTGTCTGTGGTTCCCTGTCTTTGGACACGTAAGAATTGGAGGAAAATAAATGTGG
chimp       AGTTAT----CCTCCTACAAAGGCGTGTCTGTGGTTCCCTGTCTTTGGACACGTAAGAATTGGAGGAAAATAAATGTGG
mouse       ACTTAT----CCTCCTACAAAGGCGTGTTTTTGGTTCCCTGTCCTTGGACACGTAAGAATCGGAGGCAAAGTAATGTGG
rat         AGTCAT----CCTCCTACAAAGGCGTGTTTTGGGTTCCCTGTCCTTGGACACGTAAGAATCGGAGGCAAAGAAATGTGG
dog         AGTTAC----CCTCCTACAAAGGCATGTCTGTAGTTCCTTGTCTTTGGACATGTAAGAATTGGAGGCAAAGAAATGTGG
cow         AG-CAT----CCTCCTACAAAGGCGTGTCTGTGGTTTCCTGTCTTTGGACACGTAAGAATTGGAGGCAAAGAAATGTGG
frog        AGTCATTTGAC----TGGAAAGGGTGGTCTGTTGTGCCTGGTCTTTGTACAAATAATAAGTGCCAGCAATGTATTGGTG

>219 (126891-126902)
tammar      AATTCCCAGAGA
opossum     AATTCCCAGAGA
human       AATTTTCAGAGA
chimp       AATTTTCAGAGA
mouse       ------------
rat         ------------
dog         ---TTTCAGAGA
cow         ---TTTCAGAGA
frog        GTTATTCAC---

>220 (127024-127211)
tammar      AGTTGCTCCTCGACATGGCTTACAGAGTCTTGGGAAAGTTGCCATCGCCCGGCGCATGCCACCCCCAGCCAATCTGCCGAGTCTGAAAGCCGAGAACAAAGGCAATGACCCTAATGTCTCGCTAGTGCCGAAAGACGGGACAGGATGGGCAAGCAAACAGGAGCAGCCCGACCCCAAGAGGTGTGGGG
opossum     AGTTGCTCCTCGACATGGCTTACAGAGTCTTGGGAAAGTTGCCATCGCCCGGCGCATGCCACCCCCAGCCAATCTGCCGAGTCTGAAAGCCGAAAACAAAGGCAATGACCCCAATGTCTCGCTAGTGCCGAAAGACGGGACAGGATGGGCAAGCAAACAGGAGCAGCCCGACCCCAAGAGGTGTGGGG
human       AGTTGCCCCTCGCCATGGCCTGCAGAGTCTCGGGAAAGTTGCCATTGCCCGGCGTATGCCACCTCCAGCCAACCTTCCAAGCCTGAAAGCCGAGAACAAAGGCAATGACCCCAATGTCTCACTAGTGCCAAAAGACGGAACAGGATGGGCAAGCAAACAGGAGCAGTCCGACCCCAAGAGGTATGGGG
chimp       AGTTGCCCCTCGTCATGGCCTGCAGAGTCTCGGGAAAGTTGCCATGCCCCGGCGT-------------------------------------------------------------------------------------------------------------------------------------
mouse       AGTTGCCCCTCGACATGGCCTGCAGAGTCTCGGAAAAGTTGCCATTGCCCGGCGCATGCCACCCCCAGCCAACCTTCCAAGCCTGAAAGCCGAGAACAAAGGCAATGACCCCAATGTCTCACTAGTGCCGAAAGACGGAACAGGATGGGCAAGCAAACAGGAGCAGTCCGACCCCAAGAGGTATGTGG
rat         AGTTGCCCCTCGACATGGCCTGCAGAGTCTCGGAAAAGTTGCCATTGCCCGGCGTATGCCGCCCCCAGCCAACCTTCCAAGCCTGAAAGCCGAGAACAAAGGCAATGACCCCAATGTCTCACTAGTGCCGAAAGACGGAACAGGATGGGCAAGCAAACAGGAGCAGTCCGACCCCAAGAGGTATGTGG
dog         AGTTGCCCCTCGCCATGGCCTGCAGAGTCTCGGGAAAGTTGCCATTGCCCGGCGTATGCCACCCCCAGCCAACCTTCCAAGCCTGAAAGCTGAGAACAAAGGCAATGACCCCAACGTCTCACTAGTGCCGAAAGACGGAACAGGATGGGCAAGCAAACAGGAGCAGTCCGACCCCAAGAGGTATGGGG
cow         AGTTGCCCCTCGCCATGGCCTGCAGAGTCTCGGGAAAGTTGCCATTGCTCGGCGTATGCCACCCCCGGCCAACCTTCCAAGCCTGAAAGCCGAGAACAAAGGCAATGACCCCAATGTCTCATTAGTGCCGAAAGACGGAACAGGATGGGCAAGCAAACAGGAGCAGTCCGACCCCAAGAGGTGTGGGG
frog        AGTTACGCCCCGCCATGGCCTCCAAAGTCTCGGTAAAGTTGTTGTTGCCCGGCGAATGCCACCCCCAGCCAATCTTCCTAGCCTGAAAGCAGAAAATAAAGGGAATGACCCCAATGTCTCATTAGTACCAAAAGACGGATCAGGATGGGCAAGCAAGCAGGATACACAAGAGCCAAAGAGGT-TAGTG

>221 (127450-127563)
tammar      TCTCCCTCCAGTTCCGATGCCTCAACTGCTCAGCCGCCGGAATCGCAGCCACTGCCGGCTTCACAGACGCCTGCCTCCAGCCAGCCGAAGCGCCCCCCAGCAGTCCCCGAGGTA
opossum     TCTCCCTCCAGTTCCGATGCCTCAACTGCTCAGCAGCCGGAATCGCAGCCACTGCCGGCTTCACAGACGCCTGCCTCCAGCCAACCGAAACGCCCCCCAGCAGCCCCCGAGGTA
human       --TCCCCTCAGTTCCGATGCCTCAACCGCTCAGCCGCCGGAATCGCAGCCACTGCCGGCTTCACAGACGCCTGCCTCCAACCAGCCGAAACGACCCCCAGCAGCCCCCGAGGTA
chimp       ----------------------------------------------------------------------------------AGCCGAATCCAC--------------------
mouse       --TCC---CAGTTCCGATGCCTCAACCGCTCAGCCGCCGGAATCGCAGCCACTGCCGGCTTCACAGACGCCTGCCTCCAACCAGCCGAAACGACCCCCAACAGCCCCCGAGGTA
rat         --TCC---CAGTTCCGATGCCTCAACCGCTCAGCCGCCGGAATCGCAGCCACTGCCGGCTTCACAGACGCCTGCCTCCAACCAGCCGAAACGACCCCCAACAGCCCCCGAGGTA
dog         --TCCTCTTAGTTCCGATGCCTCAACCGCTCAGCCGCCGGAATCGCAGCCACTGCCGGCTTCACAGACGCCTGCCTCCAACCAACAGAAACGACCCGCAGCAGCCCCCGAGGTA
cow         --TCCCTTCAGTTCCGATGCCTCAACCGCTCAGCAGCCGGAATCGCAGCCACTGCCGGCTTCACAGACGCCTGCCTCCAACCAATCGAAACGACCGCCAGCAGCCCCCGAGGTA
frog        ------TTTAGTTCCGATGTCTCTCCACCAGTGCAGCCGGAGTCGCAGCTGCAGCCGGTTATGCAGACGCCTGCCTCAAACCAGCCGAAACATCCCCCAGTTTCACAAGAGGTA

>222 (127648-127734)
tammar      TTCCAACAGAACGCCCCTTCGGTTCCAAGCGGAGTAAAGTCTTGGGCACAAGCCAGTGTCACCCATGGAGCGCACGGGGATGGTAAG
opossum     TTCCAACAGAACGCCCCTTCGGTTCCAAGCGGGGTAAAGTCCTGGGCACAAGCCAGTGTCACCCATGGAGCGCACGGGGATGGTAAG
human       TTCC-CCAGAACACTCCTTTGGTTCCAAGCGGGGTAAAGTCCTGGGCACAAGCCAGCGTCACCCATGGAGCACATGGAGATGGTGAG
chimp       ---------------------------------------------------------------------------------------
mouse       TCCC-CCAGAACACTCCTTCGGTTCCAAGCGGGGTAAAGTCCTGGGCACAAGCCAGTGTCACCCATGGAGCCCATGGAGATGGTGAG
rat         TTCT-CCAGAACACTCCTTCGGTTCCAAGCGGGGTAAAGTCCTGGGCACAGGCCAGTGTCACCCATGGAGCCCATGGAGATGGTGAG
dog         TTCC-TCAGAACACTCCTTCGGTTCCAAGCGGGGTAAAGTCCTGGGCACAAGCCAGCGTCACCCATGGAGCACATGGAGATGGTGAG
cow         TTCC-CCAGAACACTCCTTCGGTTCCAAGCGGGGTAAAGTCCTGGGCACAAGCCAGCGTCACCCATGGAGCACATGGAGATGGTGAG
frog        CCCCACC----------TCCAGTCGCCGCCGTGGTAAAGACCTGGGCACAGGCCAGCGTCACACATGGGTCACAAGGCGATGGTAAG

>223 (128135-128286)
tammar      AGGTGGAAGGGCATCAAACCTACTGTCACGATTCTCTCGAGAGGAATTTCCGACCCTGCAGGCGGCTGGCGACCAGGACAAGGCTGCCAAGGAAAGGGAGTCTGCCGAACAGTCGTCTGGGCCCGGACCAAGCCTCCGCCCCCAAAGTGTGT
opossum     AGGTGGAAGGGCATCAAACCTACTGTCACGATTCTCTCGAGAGGAATTTCCGACCCTGCAGGCGGCTGGCGACCAGGACAAGGCTGCCAAGGAAAGGGAGTCTGCCGAACAGTCGTCTGGGCCCGGACCAAGCCTCCGCCCCCAAAGTGTGT
human       AGGTGGAAGGGCATCAAGCCTACTGTCACGATTCTCTCGAGAGGAATTTCCGACCCTGCAGGCGGCTGGCGACCAGGACAAGGCTGCCAAGGAAAGGGAGTCTGCCGAACAGTCGTCTGGGCCCGGACCAAGCCTCCGCCCCCAAAGTGAGT
chimp       --------------------------------------------------------------------------------------------------------------------------------------------------------
mouse       AGGTGGAAGGGCATCAAACCTACTGTCGCGATTCTCTCGAGAGGAATTTCCGACCCTGCAGGCGGCTGGAGACCAGGACAAGGCTGCCAAGGAAAGGGAGTCTGCCGAACAGTCGTCTGGGCCCGGACCAAGCCTCCGCCCCCAAAGTGAGT
rat         AGGTGGAAGGGCATCAAGCCTACTGTCGCGATTCTCTCGAGAGGAATTTCCGACCCTGCAGGCGGCTGGCGACCAGGACAAGGCTGCCAAGGAAAGGGAGTCTGCCGAACAGTCGTCTGGGCCCGGACCAAGCCTCCGCCCCCAGAGTGAGT
dog         AGGTGGAAGGGCATCAAGCCTACTGTCACGATTCTCTCGAGAGGAATTTCCGACCCTGCAGGCGGCTGGCGACCAGGACAAGGCTGCCAAGGAAAGGGAGTCTGCCGAACAGTTGTCTGGGCCCGGACCAAGCCTCCGCCCCCAAAGTGAGT
cow         AGGTGGAAGGGCATCAAGCCTACTGTCACGATTCTCTCGAGAGGAATTTCCGACCCTGCAGGCGGCTGGCGACCAGGACAAGGCTGCCAAGGAAAGGGAGTCTGCCGAACAGTTGTCTGGGCCCGGACCAAGCCTCCGCCCCCAAAGTGAGT
frog        AGGTGGAAAGGCATCAAGCCAACTGTCGCCATTCTCTCGCGAGGAATTTCCAACCCTGCAGGCTGCTGGGGACCAGGACAAAAGTGGGCACGACCTGGGCACCTCCGCTGTGTCGTATGGGCCAGGACCAAGCCTCCGCCCCCAAAGTGAG-

>224 (128553-128573)
tammar      TCTCTTTGTTTTTCTTTCCCT
opossum     TCTCTTTGTTTTTCTTTTCCT
human       ------------------CCT
chimp       ---------------------
mouse       ---------TTATCTTTTCCT
rat         ---------TTTTCTTTTCCT
dog         ---------------------
cow         ---------------------
frog        T-TCATCATCTTTCTTTTC--

>225 (128599-128765)
tammar      TTGTACCAGATGCCACAACTTGGAGGGATGGAGGTGGGCGGGGCCCTGATGAGCTGGAGGGCCCGGACTCCAAACTCCATCATGGTCACGACCCCCGGGGGGGGCTCCAGCCCTCTGCTCCCCCCCAGTTCCCTTCCTATCGCGGAATGATGCCGCCCTTTGTGAGT
opossum     TTGTAACAGATTCCACAACTTGGAGGGATGGAGGTGGGCGGGGCCCTGATGAGCTGGAGGGCCCGGACTCCAAACTCCATCATGGTCACGACCCCCGGGGGGGGCTCCAGCCCTCCGGCCCTCCCCAGTTCCCTTCCTACCGCGGGATGATGCCGCCCTTTGTGAGT
human       T----ACAGATTCTACAACTTGGAGGGACGGAGGTGGGCGTGGCCCTGATGAGCTGGAGGGCCCGGACTCCAAACTTCATCATGGTCATGATCCCCGGGGTGGGCTACAGCCTTC-GGCCCACCCCAGTTCCCTCCCTACCGCGGAATGATGCCGCCTTTCGTGAGT
chimp       --------------------------------------------------------------------TCCAAATTTTATCATGGTCAAGTTCCCCGGGGTGGGGTACAGCCTTTTGGCCCACCCCATTTCCCTCCCTACCGCGGAATGATGCCGCCTTTCGTGAGT
mouse       T----ACAGATTCTACAACTTGGAGGGACGGAGGTGGGCGTGGCCCTGATGACCTGGAGGGCCCGGACTCCAAACTTCATCATGGCCATGATTCCCGGGGTGGGCTGCAGCCTTCAGGCCCACCCCAGTTCCCTCCCTACCGCGGGATGATGCCGCCCTTTGTGAGT
rat         T----ACAGATTCTACAACTTGGAGGGACGGAGGTGGGCGTGGCCCTGATGAACTGGAGGGCCCGGACTCCAAACTTCATCATGGTCATGAT-CCCGGGGTGGGCTGCAGCCTTCAGGCCCACCCCAGTTCCCTCCCTACCGCGGAATGATGCCGCCCTTTGTGAGT
dog         T----ACAGATTCTACAACTTGGAGGGACGGAGGCGGGCGTGGCCCTGATGAGCTGGAGGGCCCAGACTCCAAACTTCATCACAGCCATGAT-CCCGGGGGGCGCTACAGCCTTC-GGCCCGCCCCAGTTCCCTCCCTACCGCGGAATGATGCCGCCCTTCGTGAGT
cow         T----ACAGATTCTACAACTTGGAGGGACGGAGGTGGGCGTGGCCCTGATGAGCTGGAGGGCCCGGACTCCAAACTTCATCACGGCCATGAT-CCCGGGGTGGACTGCAGCCTTC-GGCCCACCCCAGTTCCCTCCCTACCGCGGAATGATGCCGCCCTTCGTAAGT
frog        -------AGATGCCACAAATTGGAGGGATGGGGGTGGGAGTGGCTGTGATGATGGTGAAAGCCGAGAG--CCACCTTCA-----GATATGATCCCCCAGCTGTGAGACAGCCTTCACCCACACCCCAGTTCCCTCAGTATCGGGGGATGCTGGCACCATTTGTGAGT

>226 (128852-128965)
tammar      CCTCTAAGTGCAAGTGTTGGGACCTCTTGCAGATGTACCCCCCATATCTCCCGTTCCCTCCTTATGGACCACAGGGGCCTTACCGATACCCTACTCCTGATGGGCCCAGGTGAG
opossum     CTTCTAAGCACGAGTTTTGGGACCTCTTGCAGATGTACCCCCCATATCTCCCGTTCCCTCCTTATGGACCACAGGGGCCTTACCGATACCCTACTCCTGATGGGCCCAGGTGAG
human       CCTCTGAGCACTACTGTTGGACCCTTTTACAGATGTATCCCCCATATCTCCCGTTCCCTCCGTATGGACCCCAGGGGCCTTACCGATACCCCACTCCTGATGGGCCCAGGTGAG
chimp       CCTCTGAGCACTACTGTTGGACCCTTTTACAGATGTATCCCCCATATCTCCCGTTCCCTCCGTATGGACCCCAGGGGCCTTACCGATACCCCACTCCTGATGGGCCCAGGTGAG
mouse       CCTCTAAGCACTATTGTTGGGCCGTTTTGCAGATGTATCCCCCATATCTCCCATTCCCTCCGTATGGACCCCAGGGGCCTTATAGATACCCGACTCCTGATGGGCCCAGGTAAG
rat         CCTCTAAGCACTGTTGTTGGGCC--TTTGCAGATGTATCCCCCATATCTCCCATTTCCTCCATATGGACCCCAGGGGCCTTACAGATACCCGACTCCTGATGGGCCCAGGTAAG
dog         CCTCTAAGCACTACTGTTGGGCCTTTTTGCAGATGTATCCCCCATATCTCCCGTTTCCTCCGTATGGACCCCAGGGGCCTTACAGATACCCTACTCCTGATGGGCCCAGGTGAG
cow         CCACTAAGCGCTACTGTTGGGCTCTTTTGCAGATGTATCCCCCATATCTCCCGTTCCCTCCGTATGGACCCCAGGGGCCTTACAGATACCCCACGCCCGATGGGCCCAGGTGAG
frog        --TGTATTCT-TACTATATG--TCTCTTTCAGATGTATCCCCCATACTTGCCGTTCCCCCCTTATGGGCCGCAGGGGGCCTGCAGATGCCCCACTTCTTTTGTCCCCAGATGAT

>227 (129131-129282)
tammar      CAGCCGATTCCCCCGGCTGGCTGGCCCCCGGGGCTCAGGTCCCCCCATGCGCCTGGCAGAGCCTGTGAGCCGACCCTCCATCCTCAAGGAGGATAACCTCAAGGAATTTGACCAGCTGGATCAGGAGAATGATGACGGTTGGGCGGGTGAGT
opossum     CAGCCGATTCCCCCGGCTGGCTGGCCCCCGGGGCTCAGGTCCCCCCATGCGCCTGGCAGAGCCTGTGAGCCGACCCTCCATCCTCAAGGAGGATAACCTCAAGGAATTTGACCAGCTGGATCAGGAGAATGATGACGGTTGGGCGGGTGAGT
human       CAGCCGTTTTCCCCGTGTGGCGGGCCCCCGAGGCTCAGGGCCACCAATGCGCTTAGTAGAGCCTGTGGGTCGTCCCTCTATTCTCAAAGAGGATAATCTCAAAGAGTTTGATCAGTTGGATCAGGAGAATGATGATGGTTGGGCAGGTAAGT
chimp       CAGCCGTTTTCCCCGTGTGGCGGGCCCCCGAGGCTCAGGGCCACCAATGCGCTTAGTAGAGCCTGTGGGTCGTCCCTCTATTCTCAAAGAGGATAATCTCAAAGAGTTTGATCAGTTGGATCAGGAGAATGATGATGGTTGGGCAGGTAAGT
mouse       CAGCCGTTTTCCCCGTGTGGCGGGCCCCCGGGGCTCAGGGCCACCAATGCGCCTTGTAGAGCCTGTGGGTCGGCCTTCTATTCTTAAAGAGGATAATCTTAAAGAGTTTGACCAACTGGACCAGGAAAATGATGATGGTTGGGCAGGTGA--
rat         CAGCCGTTTTCCCCGTGTGGCGGGCCCCCGGGGCTCAGGGCCACCAATGCGCCTTGTAGAGCCTGTGGGTCGGCCTTCTATTCTTAAAGAAGATAATCTCAAAGAATTTGACCAATTGGACCAGGAAAATGATGATGGTTGGGCAGGTGA--
dog         CAGCCGTTTCCCCCGTGTGGGGGGTCCTCGGGGTTCAGGGCCGCCAATGCGCCTTGTAGAGCCTGTGGGTCGGCCTTCGATTCTCAAAGAGGATAATCTCAAAGAGTTTGACCAGTTGGACCAGGAGAATGATGATGGTTGGGCAGGTTAGT
cow         CAGCCGTTTCCCCCGTGTGGCAGGCCCCCGAGGGTCAGGGCCACCAATGCGTCTTGTAGAGCCTGTGGGTCGGCCTTCCATTCTTAAAGAAGATAATCTCAAAGAGTTTGACCAGTTGGACCAGGAGAATGATGATGGTTGGGCAGGTGAGT
frog        CAGTAGGTTCCCACGCCTTGCAGCACCTCGTGTCCCACCAGCAGTAACCAGAATGCCTGAGCACTTGAGTCGTCCATCTATTCTGAAGCAGGATGACCTTAAGGAGTTTGATGAACTTGATCAAGAGACAGATGATGGCTGGGCAGGT----

>228 (129671-129779)
tammar      CTCTCCCTTCAGGGGCCCATGAGGAGGTAGACTACACGGAAAAGCTCAAGTTCAGCGATGAGGAGGATGGTCGTGATTCTGATGAAGAGGGAGCAGAGGGCCAGTGAGT
opossum     CTCTCCCCTCAGGGGCCCATGAGGAGGTAGACTACACAGAAAAGCTCAAGTTCAGCGATGAGGAGGATGGTCGTGATTCTGATGAAGAGGGAGCAGAGGGCCAGTGAGT
human       ---TCCCCTCAGGGGCCCATGAAGAGGTTGACTACACTGAAAAGCTCAAGTTCAGCGATGAGGAAGATGGGCGAGACTCTGATGAGGAGGGTGCTGAGGGCCAGTGAGT
chimp       ---TCCCCTCAGGGGCCCATGAAGAGGTTGACTACACTGAAAAGCTCAAGTTCAGCGATGAGGAAGATGGGCGAGACTCTGATGAGGAGGGAGCTGAGGGCCAGTGAGT
mouse       -TTTTACCTCAGGGGCCCATGAAGAGGTTGACTATACTGAAAAGCTCAAATTCAGCGATGAGGAAGATGGACGAGACTCCGACGAGGAGGGAGCTGAGGGCCAGTGAGT
rat         CTTTTACCTCAGGGGCCCACGAGGAGGTTGACTACACTGAAAAGCTCAAGTTCAGCGATGAGGAAGATGGGCGAGACTCTGACGAGGAGGGAGCTGAGGGCCAGTGAGT
dog         C--CCCCCACAGGGGCCCACGAAGAGGTTGACTACACTGAAAAGCTCAAGTTCAGCGATGAGGAAGACGGGCGAGACTCTGATGAGGAGGGAGCTGAGGGCCAGTGAGT
cow         ---TCCCCTTAGGGGCCCACGAGGAGGTCGACTACACTGAGAAGCTCAAGTTCAGCGATGAGGAAGATGGACGAGACTCCGATGAGGAGGGACCTGAGGGCCAGTGAGT
frog        ----------AGGGGCACATGAGGAGGTAGACTATTCAGAAAAGCTAAAATTTAGTGATGATGAGGATGGGAAAGAGACTGATGAGGAAG-------------------

>229 (129894-130133)
tammar      CCTTGTTCCTCTTCCCACAGCAAGGAGTCCCGTCCTTCTAGTGAGGATCGGCCCCCTGACACAGACAACAAGAAGGGCTGCTCTCCTGGAAATGAGCCGCCCCCTCCCAAGGCAGCCTGGACAGAGACCTCTCGGCCTCCTGAGGCAGAGCCTGGGCCTCCTGCCCCTAAGCCTCCCCCACCCCCACCTCACCGAGGCCCCACTGGGAATTGGGGACCTCCTGGAGACTATCCAGTGAGT
opossum     CCTTGTTCCTCTTCCCACAGCAAGGAGTCTCGTCCTTCCAGTGAGGATCGGCCCCCTGACACAGAAAACAAAAAGGGCTGTTCCTCTGGCAGTGAGCCACCTCCTCCCAAGACAGCCTGGACAGAGACCTCCCGGCCTCCTGAGGCAGAGCCTGGGCCTCCTGCCCCTAAACCTCCCCCACCCCCACCTCACAGAGGCCCCACCGGGAATTGGGGACCCCCTGGAGACTATCCAGTGAGT
human       CACTGTTGATCTGCTCACAGCAGGGATTCCCAATCTTCTGGTGAGGAACGGCCCCCTGAAGCAGATGGCAAAAAGGGCAACTCCCCCAACAGCGAACCGCCCACTCCTAAGACGGCCTGGGCAGAAACCTCTCGGCCTCCAGAGACAGAGCCGGGACCTCCTGCCCCAAAGCCTCCCCTACCCCCACCTCACCGGGGCCCCGCCGGGAACTGGGGCCCCCCTGGGGACTACCCAGTGAGT
chimp       CACTGTTGATCTGCTCACAGCAAGGATTCCCAATCTTCTGGTGAGGAACGGCCCCCTGAAGCAGATGGCAAAAAGAGCAACTCCCCCAACAGCGAACCGCCAACTCCTAAGACGGCCTGGGCAGAAACCTCTCGGCCTCCAGAGACAGAGCCGGGACCTCCTGCCCCAAAGCCTCCCCTACCCCCACCTCACCGGGGCCCCGCCGGGAACTGGGGCCCCCCTGGGGACTACCCAGTGAGT
mouse       -ACTGT-GATCTGCCCACAGCAAGGATTCCCAGTCTGCTGCTGAGGAACC------TGAGACAGATGGCAAAAAGGGCACCTCCCCTGGCAGCGAATTGCCCCCTCCCAAGACAGCCTGGACAGAGAATGCTCGGCCTTCAGAGACAGAGCCAGCTCCTCCTACCCCAAAGCCTCCCCCACCTCCACCTCACCGGGGGCCAGTCGGGAACTGGGGGCCCCCTGGGGACTACCCAGTGAGT
rat         -ACTGT-GATCTGCCCACAGCAAGGATTCCCAGTCTGCTGGTGAGGAACC------TGAGACAGATGGCAAAAAGGGCACCTCCCCTGGCAGCGAACTGCCCCCTCCCAAGACAGCCTGGACAGAGAACTCTCGGCCTTCAGAGACAGAGCCAGCTGCTCCTCCTATCCCAAAGCCTCCCCCACCTCCACACCGGGGGCCCGTCGGGAACTGGGGGCCCCCTGGGGACTACCCAGTGAGT
dog         CACTGTTGGTCTCCTCACAGCAAGGAGTCCCAATCTGCTGGTGAGGAACGGCCCCCTGAAGCAGATGGCAAAAAGGGCAACTCCCCCGGCAGCGAACTGCCCCCTCCCAAGACGGCCTGGGCAGAGACCTCTCGGCCTCCAGAGACAGAGCCGGGGCCTCCTGCCCCAAAGCCTCCCCCACCCCCACCTCACCGGGGCCCCGCCGGGAACTGGGGCCCCCCTGGGGACTACCCAGTGAGT
cow         CACTGTTGGTCTCCTCACAGCAAGGAGTCCCAGTCTGGTGGTGAGGAACGGCCCCCTGAAGCAGATGGCAAAAAGGGCAACTCCCCCGGCAGCGAACCACCCCCTCCCAAGACGGCCTGGGCAGAGACCTCTCGGCCTCCAGAGACAGAGCCGGGGCCTCCTGCCCCAAAGCCTCCCCCACCCCCACCCCACCGAGGCCCCGCCGGGAACTGGGGCCCCCCTGGGGACTACCCAGTGAGT
frog        ---------------------------------------------------------------------AAAAAAGGTAAATCTCT------------------------------------------------------------AGTGCCTTTGCTTTCTTTTTTCATTCCTGC--------------------------------------------------ATTTTCTTTTTTTA

>230 (130729-130840)
tammar      AGGATCGTGGAGGCCCACCCTGTAAGCCACCAGCACCTGAAGATGAGGATGAAGCTTGGCGGCAACGTCGGAAGCAGTCGTCATCAGAGATCTCTCTGGCAGTAGAGCGGGC
opossum     AGGATCGTGGGGGCCCACCCTGTAAGCCACCAGCACCTGAAGATGAGGATGAAGCTTGGCGGCAGCGTCGAAAGCAGTCATCATCAGAGATCTCTCTAGCAGTAGAGCGAGC
human       AGGATCGTGGGGGTCCTCCCTGCAAGCCCCCAGCACCTGAAGATGAGGATGAGGCATGGCGGCAGCGACGAAAGCAGTCGTCATCTGAGATTTCCCTGGCAGTGGAGCGGGC
chimp       AGGATCGTGGGGGTCCTCCCTGCAAGCCCCCAGCACCTGAAGATGAGGATGAGGCATGGCGGCAGCGACGAAAGCAGTCGTCATCTGAGATTTCCCTGGCAGTGGAGCGGGC
mouse       AGGATCGAGGGGGTCCTCCCTGCAAACCCCCAGCACCTGAGGATGAGGATGAGGCATGGCGGCAGCGTCGGAAGCAATCTTCTTCAGAGATCTCCCTGGCAGTGGAACGAGC
rat         AGGATCGAGGGGGTCCTCCCTGCAAACCCCCAGCACCTGAAGATGAGGATGAGGCGTGGCGACAGCGTCGAAAGCAATCTTCCTCAGAGATCTCCCTGGCAGTGGAACGGGC
dog         AGGATCGGGGGGGCCCTCCTTGCAAGCCCCTAGCACCTGAAGATGAGGATGAGGCCTGGCGGCAGCGGCGAAAACAATCTTCATCTGAGATCTCCTTGGCCGTGGAGCGGGC
cow         AGGATCGCGGGGGCCCTCCCTGCAAGCCCCCAGCACCCGAAGACGAGGATGAGGCTTGGCGGCAGCGGCGAAAGCAGTCTTCGTCTGAAATCTCCCTGGCTGTGGAGAGGGC
frog        AGGATCGTAGGGCCCCTATATGCAGCCCTCCAGCCCCTGAAGATGAGGATGAGGCATGGCGCCAGCGCAGGAAGCAGTCATCTTCTGAGATCTCACAGGCTGTAGAGAGAGC

>231 (130852-131020)
tammar      GAGAAGAAGAAGAACGACGTATGCAAGAGGAGCGACGGGCAGCCTGTGCAGAGAAGCTTAAGCGACTGGATGAAAAGTTTGGGGCTCCTGACAAACGACTCAAAGCAGAGCCTTCTGCTCCCCCTGCTGCCCCTCCCACCCCAGCTCCACCTCCTGTTGCCTCCAAAGA
opossum     GAGAAGAGGAGGAAAGGCGGATGCAGGAGGAGCGGCGGGCAGCCTGTGCAGAGAAGCTCAAGCGACTGGATGAGAAGTTTGGGGCACCTGACAAACGACTCAAGAAAGAGCCTTCTGCTCCCCCTGCTGCCCCACCTACCCCAGCTCCACCCCCTGCCCCCTCCAAAGA
human       GAGAAGAAGAGGAGCGGCGCATGCAAGAAGAGCGCCGGGCAGCCTGTGCTGAGAAGCTCAAGCGACTCGATGAAAAGTTTGGGGCACCTGACAAGCGGCTCAAAGCAGAGCCTGCTGCCCCACCTGCTGCCCCTTCTACCCCAGCTCCACCACCTGCAGTCCCTAAAGA
chimp       GAGAAGAAGAGGAGCGGCGCATGCAAGAAGAGCGCCGGGCAGCCTGTGCTGAGAAGCTCAAGCGACTCGATGAAAAGTTTGGGGCACCTGACAAGCGGCTCAAAGCAGAGCCTGCTGCCCCACCTGCTGCCCCTTCTACCCCAGCTCCACCACCTGCAGTCCCTAAAGA
mouse       GAGAAGAGGAAGAGCGACGCATGCAGGAGGAGCGCCGGGCAGCCTGTGCTGAGAAACTTAAGCGTCTTGATGAAAAGTTTGGGGCACCTGACAAGCGGCTCAAGGCAGAGCCTGCAGCCCCACCTG----CCCTGCTGCCCCAGCTCTACCACCTGTAGTCCCCAAAGA
rat         GAGAAGAGGAAGAGCGACGAATGCAGGAGGAGCGCCGGGCAGCCTGTGCTGAGAAACTTAAGCGTCTTGATGAAAAGTTCGGGGCACCTGACAAGCGGCTCAAAGCGGAGCCTGCAGCCCCACCTG----TCCTCCTGCCCCGGCTCTACCACCTGTAGTCCCCAAAGA
dog         GTGAAGAGGAAGAGCGTCGCATGCAGGAGGAGCGCCGGGCAGCCTGCGCTGAAAAGCTCAAGCGACTTGATGAGAAGTTTGGGGCACCTGACAAGCGGCTCAAAGCAGAGCCTGCTGTCCCACCTGCTGCTGCTCCTGCCCCAGCTCAGCCACCTGCAGTCCCCAAAGA
cow         GAGAGGAAGAGGAGCGGCGCATGCAGGAGGAGCGCAGGGCAGCCTGTGCCGAGAAACTCAAGCGACTTGATGAGAAGTTTGGGGCACCTGACAAGCGGCTCAAAGCAGAGCCTGCTGCACCAC-------CCCTCCTGCTCCCGCTCCACCACCTGCAGTCCCCAAAGA
frog        GGGAGGAAGAGGAGCGTAGGATGGAAGAGGAGAGGCGAGCTGCTTGTGCTGAGAAACTTAAAC----------------------------------------------------------------------------------------------------------

>232 (131058-131086)
tammar      CCACCTGCTGAGAAGGAGCCTGAAGAGCC
opossum     CCACCTGCTGAAAAGGAGCCTGAAGAGCC
human       CCAACACCAGAGACAGAACCTGAAGAGCC
chimp       CCAACACCAGAGAAAGAACCTGAAGAGCC
mouse       CCAACACCAGAGAAAGAACCTGAAGAGCC
rat         CCAACCCCAGAGAAAGACCCTGAGGAGCC
dog         CCGACACCAGAGAAAGAACCAGAAGAGCC
cow         CCAACACCTGAAAAAGAACCGGAAGAGTC
frog        -----------------------------

>233 (131154-131213)
tammar      GTGAGCGGTGGCAGCAGTAGCAGTACCAGCAGCAGCAGCTTTGATGCCAGCCCAGGTATG
opossum     GTGAGCGGGGGCTGCAATAGCAGTACTAGCAGCAGCAGCTTTGATGCTAGCCCAGGTATG
human       GTGAGTGGTGGT---AGTAGTAGCACCAGCAGTGGCAGCTTCGAAGCCAGCCCAGGTATG
chimp       GTGAGTGGTGGT---AGTAGTAGCACCAGCAGTGGCAGCTTCGAAGCCAGCCCAGGTATG
mouse       GTGAGTGGGGGTTGCACTAACAGCAACAGCAGTGGCAGCTTCGAAGCCAGCCCAGGTATG
rat         GTGAGTGGGGGT--CACTAGTAGCACCAGCAGTGGCAGCTTCGAAGCCAGCCCAGGTATG
dog         GTGAGTGGTGGT---AGTAGTAGCGCCAGCAGTGGCAGCTTCGAAGCCAGCCCAGGTATG
cow         GTGAGTGGTGGG---AGTAATAGCACCAGCAGTGGCAGCTTCGAAGCCAGTGCAGGTATG
frog        ------------------------------------------------------------

>234 (131588-131600)
tammar      ATTTAGCGGAGCC
opossum     ATTTAGTGGAGCC
human       ATGCAGTGGAACC
chimp       ATGCAGTGGAACC
mouse       ATGCAGTGGAACC
rat         ATGCAGCGGAACC
dog         ATGCAGTTGAACC
cow         ATGCAGTGGAACC
frog        AAATATTGGGAGA

>235 (131612-131788)
tammar      CAAAGGAGGCCCCTGAGCCACCAGAAGAGGTTCCCCCACCTACCACACCCCCAGCGCCCAAGGTGGAAGCCAAGGTTGATGGAGCTGGGCCAACCCGACAGCCCCCTAACCAGGGGCTGGGCTATCCCAAATACCAGAAGTCTCTGCCTCCCCGCTTTCAGCGTCAGCAGCAAGTGA
opossum     CAAAGGAAGGCCCTGAGCCACCAGAAGAGGTCCCCCCACCTACCACACCCCCAGCTCCCAAGGTGGAACCCAAAGTTGATGGAGCTGGGCCAACACGACAGCCCCCTAACCAGGGACTAGGCTATCCCAAATACCAGAAGTCGCTGCCTCCCCGATTCCAGCGTCAGCAGCAAGTGA
human       CAAAAGAGGGTCCTGAACCACCAGAAGAGGTTCCTCCTCCTACCACACCCCCAGTTCCAAAGGTGGAACCCAAGGGTGATGGGATTGGTCCCACCCGCCAGCCCCCTAGTCAGGGCTTGGGCTACCCCAAATATCAGAAGTCGTTGCCTCCTCGTTTCCAGCGGCAGCAGCAGGTGA
chimp       CAAAAGAGGGT----------------------------------------------------------------------------------------------------------------------------------------------------------------------
mouse       CAAAAGAGGGTCCTGAACCACCAGAAGAGGTTCCTCCACCTACCACACCCCCAGCCCCAAAGATGGAACCCAAAGGTGATGGGGTTGGTTCTACTCGCCAGCCCCCCAGTCAGGGCTTGGGCTACCCCAAATACCAGAAGTCATTGCCTCCTCGCTTCCAGCGGCAGCAACAGGTGA
rat         CAAAAGAGGGTCCTGAACCACCAGAAGAGGTTCCTGCACCTACCACACCCCCAGCCCCAAAGGTGGAACCCAAGGGTGATGGCGTTGGTCCCACTCGCCAGCCCCCCAGTCAGGGCTTGGGCTATCCCAAATACCAGAAGTCATTGCCACCTCGCTTCCAGCGGCAGCAACAGGTGA
dog         CAAAAGAGGGTTCTGAACAACCAGAAGAGGTTCCCTCTCCTGCCACGACCCCTGCCCCAAAGGTGGAACCCAAAGGTGATGGGGTCGGTCCCACCCGACAGCCCCCCAGCCAGGGCTTGGGCTACCCCAAATACCAGAAGTCATTGCCACCACGGTTCCAGCGACAGCAGCAGGTGA
cow         CAAAAGAGGGTCCTGAACCACCAGAAGAGGTTCCTTCCCCTGCCACACCCCCAGCCCCAAAGGCGGAACCCAAGGGTGATGGAGTTGGTCCCACCCGGCAGCCCCCCAGCCAAGGCTTGGGCTATCCCAAATATCAGAAATCATTGCCTCCTCGTTTCCAGCGGCAGCAGCAGGTGA
frog        TAAAAAAAG-TCATGAACTTCTAGAA----------------------------------------------------ATGGAG----------------GCCTCTCTGTC------TGCTGTATC---TATACCAGAAGATCCTTCCACCTCGTTTCCAGCGCCAACAGCAGGTAA

>236 (132077-132375)
tammar      TTTCCCAGGAGCAGCTTTTGAAACAGCAGCAACAACAGCAATGGCAGCAACACCAGCAGGGCCCCGCCCCTCCCGCTCCAGTGCCCCCATCACCTCCACAGCCAGTGGCCATGGGTGCTGTGCCACCCCCCCAGGCTCCACCCCCGCCACCTAAGGCCCTGTACCCTGGCTCACTAGGCCGGCCACCACCGATGCCCCCAATGAACTTTGACCCTCGTTGGATGATGATCCCACCTTACATGGATCCCAGGCTGCTCCAGGGGCGGCCTCCCCTCGATTTTTACCCTCCAGGTGTACAT
opossum     TTTTCTAGGAGCAGCTTTTGAAGCAGCAACAGCAACAACAGTGGCAGCAACACCAACAGGGTCCCACCCCTCCTGCTCCAGTGCCCCCATCACCTCCACAGCCTGTGGCCATGGGTGCTGTGCCACCCCCCCAGGCTCCACCCCCACCACCCAAGGCCCTATACCCTGGCTCACTGGGCCGGCCACCACCAATGCCCCCAATGAACTTTGACCCTCGTTGGATGATGATCCCACCCTACATGGATCCCAGACTGCTTCAGGGGAGACCCCCCCTGGATTTGTAGCGATTAAGTGATCTT
human       TTTCCTAGGAGCAGCTCCTGAAGCAGCAGCAGCAGCA----TGGCAGCAGCATCAACAGGGCTCTGCCCCTCCTACCCCAGTGCCCCCATCACCACCACAGCCTGTGACCCTGGGGGCTGTGCCAGCTCCACAGGCTCCACCCCCGCCCCCCAAGGCCCTGTACCCAGGTGCTCTGGGCCGGCCCCCACCCATGCCCCCAATGAACTTTGATCCCCGATGGATGATGATTCCTCCTTATGTGGACCCCCGGCTCCTCCAGGGTCGTCCCCCTCTAGACTTCTACCCTCCTGGTGTGCAT
chimp       -TTCCTAGGAGCAGCTCCTGAAGCAGCAGCAGCACCT----TGGCAGCAGCATCAACAGGGCTCTGCCCCTCCTACCCCAGTGCCCCCATCACCACCACAGCCTGTGACCCTGGGGGCTGTGCCAGCTCCACAGGCTCCACCCCCGCCCCCCAAGGCCCTGTACCCAGGTGCTCTGGGCCGGCCCCCACCCATGCCCCCAATGAACTTTGATCCCCGATGGATGATGATTCCTCCTTATGTGGACCCCCGGCTCCTCCAGGGTCGTCCCCCTCTAGACTTCTACCCTCCTGGTGTGCAT
mouse       T----CAGGAGCAGCTCCTGAAGCAGCAGCAGCAGCAACAGCAGCAGCAG---CAACAAGGCACTGCCCCTCCTGCCCCAGTGCCCCCATCACCACCACAACCTGTGACCCTGGGAGCTGTACCTGCCCCACAAGCACCGCCCCCACCTCCCAAAGCCCTGTACCCAGGTGCTCTGGGCCGGCCCCCACCAATGCCTCCAATGAACTTTGACCCCCGCTGGATGATGATTCCTCCTTACGTGGACCCTCGGCTTCTCCAGGGCCGGCCCCCTCTGGACTTCTACCCTCCTGGTGTGCAT
rat         T----CAGGAGCAGCTCCTGAAGCAGCAGCAGCAGCA---GCAGCAGCAGCAACAACAAGGCACTGCCCCTCCTGCCCCAGTGCCCCCATCACCACCACAGCCTGTGACCCTGGGAGCTGTACCTGCCCCACAGGCACCGCCCCCACCTCCCAAAGCCCTGTACCCAGGTGCTCTGGGCCGGCCCCCACCGATGCCTCCGATGAACTTTGATCCCCGCTGGATGATGATTCCTCCTTACGTGGACCCTCGGCTTCTCCAGGGCCGGCCCCCTCTGGACTTCTACCCTCCGGGTGTGCAT
dog         T--CCCAGGAGCAGCTTTTGAAGCAGCAGCAACAGCA----TGGCAGCAGCATCAACAGGGTTCTGCTCCACCTGCTCCGGTACCACCATCACCACCGCAACCTGTGACCATGGGGGCTGTGCCAGCTCCACAGGCTCCGCCACCACCCCCCAAGGCCCTGTACCCAGGTGCTTTGGGCCGGCCCCCACCCATGCCCCCGATGAACTTTGATCCCCGCTGGATGATGATACCTCCTTATGTGGATCCCCGGCTCCTCCAGGGCCGGCCCCCTCTGGACTTCTACCCTCCTGGTGTGCAT
cow         T--CCCAGGAGCAGCTGTTGAAGCAGCAACAGCAGCA----TGGCAGCAGCATCAGCAGGGCTCTTCCCAGCCTACCCCAGTGCCCCCGTCACCACCGCAGCCTGTGACCATGGGGGCCGTGCCAGCTCCACAGGCTCCGCCCCCGCCCCCCAAGGCCCTATACCCAGGTGCTCTGGGCCGGCCCCCGCCCATGCCCCCTATGAACTTTGATCCCCGCTGGATGATGATTCCTCCTTATGTGGACCCTCGGCTCCTCCAAGGCCGGCCCCCTCTGGACTTCTACCCTCCTGGTGTGCAT
frog        T-TCAAAGGAGCAGCTCATGAA-------------------TGGCAGCAG----AGCAGGGGCCTACCCCTTCTGCTTCAGTGCCTTCAGCACCTCCACAGCCTCTGTACAGCGGAGCTGGGCCAGCCCCGCAACCGCCTCCTGCACCCTT------------------------------------ACCTTCTCCTCACGTGAGCTATGATCCTCGCTGGGTAATGGTGCCGCATTTAATTGACCCACGTCTTATGCAAGGAAGACCCT---TGGACTACCACCCTGCGGGTGTACAC

>237 (132582-132799)
tammar      AGGTCTGGTTCCCCGGGAACGCTCAGACAGTGGGGGCTCGGGTTCAGAGCCTTTTGATCGGCACCCACCTCCCCTCCTAAGGGAACGAGGGACCCCACCAGTGGACCCAAAACTGGCTTGGGCAGGAGATGTCTTTGCCACTGTGCCTGCTGACAGCCGCCCTCTCACTTCTCCATTGCGCCAGGCCCCAGAAGAGGATGACAAGGGCATAAGGTGAG
opossum     AGGTCTAGTTCCTCGGGAGCGCTCAGATAGTGGGGGCTCAGGTTCAGAGCCTTTTGATCGGCACGCACCTCCCCTCCTAAGGGAACGTGGCACCCCACCGGTGGACCCAAAGCTAGCTTGGGCAGGAGATGTCTTTGCCACTGCACCTGCTGACAACCGCCCACTCACCTCCCCACTTCGACAGGCCCCAGAAGAGGATGATAAAGGCATACGGTGAG
human       AGGCCTAGTTCCCCGAGAGCGTTCAGACAGTGGGGGCTCAAGCTCAGAGCCATTTGACCGTCATGCACCTGCTATGTTACGGGAACGGGGCACTCCACCGGTGGATCCAAAGTTGGCCTGGGTAGGAGATGTCTTCACCGCCACACCCGCTGAACCCCGCCCACTTACCTCACCTCTGCGCCAGGCTGCGGATGAGGATGACAAGGGGATGAGGTGAG
chimp       AGGCCTAGTTCCCCGAGAGCGTTCAGACAGTGGGGGCTCAAGCTCAGAGCCATTTGACCGTCATGCACCTGCTATGTTACGGGAACGGGGCACTCCACCGGTGGATCCAAAGTTGGCCTGGGTAGGAGATGTCTTCACCGCCACACCCGCTGACCCCCGCCCACTTACCTCACCTCTGCGCCAGGCTGCGGATGAGGATGACAAGGGGATGAGGTGAG
mouse       AGGCCTGGTTCCCCGGGAACGCTCAGACAGTGGGGGCTCAAGCTCAGAGCCATTTGAACGCCATGCACCCCCTCTGTTGCGGGAAAGGGGCACCCCACCAGTGGACCCCAAGTTGGCCTGGGTTGGAGATGTCTTTACCACCACACCCACTGATCCTCGTCCTCTTACCTCACCACTGCGCCAGGCAGCAGATGAGGAGGAGAAGAGTATGAGGTGAG
rat         AGGCCTGGTTCCCCGGGAACGCTCAGACAGTGGGGGTTCAAGCTCAGAGCCATTTGAACGCCATGCACCCCCTCTGTTACGGGAACGGGGCACCCCACCAGTGGACCCCAAGTTGGCCTGGGTAGGAGATGTCTTTACCACCACACCCACCGATCCTCGCCCTCTTACCTCACCACTGCGCCAGGCAGCAGATGAGGAGGAGAAGAGTCTGAGGTGAG
dog         AGGCTTAGTTCCCCGAGAGCGCTCAGACAGTGGGGGTTCAAACTCAGAGCCATTTGAGCGTCATGCACCTCCCCTCTTACGGGATCGGGGCACCCCACCAGTGGATCCAAAGTTGGCCTGGGTAGGAGATGTCTTCACCACCACATCCACTGACCCCCGCCCGCTTACCTCCCCACTGCGCCAGGCTGCCGATGAGGATGACAAGGGGATGCGGTGAG
cow         AGGCCTAGTTCCCCGGGAGCGTTCAGACAGTGGGGGCTCAAGTTCAGAGCCATTTGAGCGCCATGCACCCCCCCTCTTACGGGATCGGGGCACCCCACCAGTGGATCCAAAGTTGGCTTGGGTAGGAGATGTCTTCACCACCACACCTGCTGACCCCCGCCCACTTACTTCACCACTGCGCCAGGCTGCTGATGAGGATGAGAAGGGGATGAGGTGAG
frog        AGGGCTGATGACACGAGAGCGATCAGACAGTGGCGGCTCTGGATCAGATGGTTATGAGCGTCAT---CCTCCACTTATGAGGGAGCGGACAACGCCACCTACAGACCCTAAACATTTATGGGGAGGTGAAATGTTTAATGCTCC------TGAGGCGAGGCCTCTGATGTCTCCTATGCGACAAAATATAGAGGATAATGACAGGGAAATAAGGTAAA

>238 (133033-133193)
tammar      AGAAGTGAGACTCCTCCAGCTCCTCCTCCACCACCCTACCTGGCCACTTATCCAGGCTTCCCTGAGAATGGGGCCCCTGGTCCCCCACTTTCTCGATTTCCCTTGGAGGAATCAGGCCCCCCGGGCCCTCGTCCAATTCCTTGGCCTCCTGGCAGTGATGA
opossum     AGGAGTGAGACCCCTCCAGCCCCTCCGCCACCACCCTACCTAGCAACTTATCCAGGCTTTCCTGAGAATGGAGCCCCTGGTCCCCCACTTTCCCGATTTCCTCTGGAGGAATCTGGCCCCCCAGGCCCTCGTCCGATCCCCTGGCCTACTGGTAATGATGA
human       AGGAGCGAGACTCCTCCAGTACCTCCCCCACCACCCTATCTGGCCAGTTATCCAGGCTTTCCTGAGAATGGAGCCCCTGGGCCCCCAATCTCTCGCTTTCCTCTGGAGGAACCAG---------GGCCCCGTCCACTCCCCTGGCCCCCAGGCAGTGATGA
chimp       AGGAGCGAGACTCCTCCAGTACCTCCCCCACCACCCTATCTGGCCAGTTATCCAGGCTTTCCTGAGAATGGAGCCCCTGGGCCCCCAATCTCTCGCTTTCCTCTGGAGGAACCAG---------GGCCCCATCCACTCCCCTGGCCCCCAGGCAGTGATGA
mouse       AGGAGCGAGACTCCTCCGGTACCCCCGCCCCCACCTTATCTGGCTAATTATCCAGGTTTTCCAGAGAATGGAACTCCTGGGCCCCCAATCTCGAGATTCCCTCTGGAGGAATCTGCTCCCCCGGGACCCCGCCCACTACCCTGGCCTCCAGGCAATGATGA
rat         AGGAGCGAGACTCCTCCAGTACCTCCCCCCCCACCTTATCTGGCTAATTATCCAGGTTTCCCAGAGAATGGAACTCCTGGGCCCCCAATCTCGAGATTCCCTCTGGAAGAATCAGCTCCCCCAGGACCCCGTCCACTACCCTGGCCTCCAGGCAATGATGA
dog         AGGAGTGAGACCCCTCCAGTACCTCCCCCACCACCCTATCTGGCCAGTTATCCAGGCTTTCCTGAGAATGGAGCCACTGGGCCCCCAATCCCTCGCTTCCCTCTGGATGAACCCACTCCCCCAGGGTCCCGTCCACTCCCCTGGCCCCCAGGCAGTGATGA
cow         AGGAGCGAGACCCCTCCAGTACCTCCCCCACCACCCTATCTGGCCAGTTATCCAGGCTTTCCTGAGAATGGAGCCCCTGGGCCCCCAATCCCTCGCTTTCCTCTGGAGGAGCCAGCTCCCCCAGGGCCCCGTCCACTCCCCTGGCCCCCAGGCAATGAGGA
frog        ACAACCATAAAGCTTC----ACCAACCCCTTCTCC---TCTGTCTAGTGAACAAAGACATCCAGA--------CTCATCGACCACTCCTCTCTC---------------------CTCTCCATCGGCCCCTTCATCACA---GGCTCGCAGGGAATGATGA

>239 (133213-133241)
tammar      CCACCCAAGAAGGAACCCCCCAAAGAAGA
opossum     CCACCCAAGAAGGAACCCCCTAAAGAAGA
human       CCACCCAAGAAGGAGCCCCCTAAGGAGGA
chimp       CCACCCAAGAAGGAGCCCCCTAAGGAGGA
mouse       CCGCCCAAGAAGGAACCCTCGAAGGAGGA
rat         CCACCCAAGAAGGAACCCCCCAAGGAGGA
dog         CCACCCAAAAAGGATACCCCCAAGGAGGA
cow         CCACCCAAGAAGGAAACCCCCAAGGAGGA
frog        CCTCCTTTGTCAGATGCCCCTAAGGAGAT

>240 (133258-133481)
tammar      GGACCAGAAACTGGGCGTAAACCCCCCCGGAGTGGTGGCGGCGGGGGCCAAGGCCCACCACCACCACGTCGTGAGAGCCGAACAGAAACCAGATGGGGTCCTCGCCCAGGTAGTAGTCGCCGTGGTGGACCGCCTGAGGAGCCAGGGGCACCCCCTCGCCGTGCTGGACCTATCAAAAAAACTCCACCCCCTGCAAAGGCAGAAGAACTGCCTCCCAAGCCTCT
opossum     GGACCAGAAACTGGGCGTAAACCCCCCCGGAGTGGTGGGGGTGGGGGCCAAGGCCCACCACCACCACGTCGTGAGAGCCGAACAGAAACCAGATGGGGTCCCCGCCCAGGTAGCAGCCGCCGTGGTGGACCACCTGAAGAACCAGGAGCACCCCCTCGACGTGCTGGGCCTATCAAAAAACCCCCACCCCCTACAAAGGCAGAAGAACTGCCTCCCAAGCCTCT
human       GGGCCAGAAGCAGGCCGAAAGCCTGCCCGCGGAGTCGGGAGTGGAGGCCAGGGCCCCCCACCACCACGCAGAGAGAGTCGCACAGAGACCCGCTGGGGCCCTCGTCCAGGGAGCAGTCGTCGTGGAATCCCTCCAGAGGAGCCAGGGGCCCCACCCCGCCGGGCTGGGCCTATAAAGAAACCTCCACCACCTACAAAAGTAGAAGAGCTGCCTCCCAAGCCCCT
chimp       GGGCCAGAAGCAGGCCGAAAGCCTGCCCGCGGAGTCGGGAGTGGAGGCCAGGGCCCCCCACCACCACGCAGAGAGAGTCGCACAGAGACCCGCTGGGGCCCTCGTCCAGGCAGCAGTCGTCGT-GAATCCCTCCAGAGGAGCCAGGGGCCCCACCCCGCCGGGCTGGGCCTATAAAGAAACCTCCACCACCTACAAAAGTCGAAGAGCTGCCTCCCAAGCCCCT
mouse       GGGCCAGAAGCAGGCAGAAAGCCTGCCC------------GTGGAGGCCAAGGCCCACCACCACCACGGAGAGAGAATCGTACTGAGACTCGCTGGGGCCCCCGACCAGGCAGTTGTCGCCGTGGAATCCCTCCAGAGGAGCCAGGTGTCCCTCCTCGAAGAGCTGGGCCTATAAAGAAGCCACCACCACCTGTGAAAGTAGAGGAGCTGCCTCCTAAG---CT
rat         GGGCCAGAAGCAGGCAGAAAGCCTGCCCGAGGAGTTGGAGGTGGAGGCCAAGGCCCACCACCACCACGCAGAGAGAATCGCACTGAGACTCGCTGGGGCCCCCGGCCAGGCAGTTGTCGACGTGGCATCCCTCCAGAGGACCCTGGTGTCCCTCCTCGCCGAGCTGGGCCTATAAAGAAGCCACCACCCCCTGTGAAAGCAGATGAGCTGCCTCCTAAG---CT
dog         GGGACAGAAGCCAGCCGAAAGCCTGCCCGAGGA------GTTGGAGGCCAAGGCCCCCCCCCACCTCGCAGAGAGAGCCGCACTGAGACCCGCTGGGGCCCTCGCCCAGGCAGCAGTCGTCGTGGGATCCCTCCAGAGGAACCAGGGGCCCCTCCCCGCCGGGCTGGGCCTATAAAGAAACCCCTACCACCTACAAAAGCTGAAGAGCTGTC------TCCCCT
cow         GGGCCAGAAACTGGTCGAAAGCCTTCCCGAGGA------ATTGGAGGCCAAGGCCCCCCACCACCTCGCAGAGAGAGCCGCACGGAGACCCGCTGGGGCCCACGCCCAGGCAGCAGTCGTCGTGGGATCCCTCCAGAGGAGTCAGGGGCCCCTCCCCGCCGGGCTGGGCCGATAAAGAAACCCCCACCGCCTGCGAAAGTTGAAGAGCTACCCCCCAACCCCCT
frog        GCGTCACAAGGAGGAGAAAA---------AAGAAATTAGCAAGGATGCCAAAGCCCACCACCTTCTCGTCGGGAATCCAAAACAGAGACGCGATGGGGTCCTAGACCAGGGGGAAGTAGAAGAGGAAACGCTACAGTGGGATCACAGGCTCCACAACGTAGGGCAGGACCTATTAAAAGAGG------AGTTAGGAGAGAGGAAA--CTGTTACCCAAG-----

>241 (133492-133520)
tammar      GATGAAACCTCTAAGGTCCCCAAACCTGA
opossum     GATGAAACCTCTAAGGTCTCAAAACCAGA
human       GATGAAACCCCCAAACCCCCAAAGCCAGA
chimp       GATGAAACCCCCAAAGCCCCAAAGCCAGA
mouse       GATGAGACCCCCAAGGTCCCAAAGCCAGA
rat         GATGAAACCCCCAAGGCCCCAAAGCCAGA
dog         GATGAAAGCCCCAAGGTTCCAAAGCCAGA
cow         GATGAAACCCCCAAGGCTCCAAAGCCAGA
frog        GATGTACCTCTTGCTGCATCAGAGACACA

>242 (133552-133562)
tammar      GGCTCCAAGGA
opossum     GGCCCCAAGGA
human       GGCCCCAAGGA
chimp       GGCCCCAAGGA
mouse       GGCCCCAAAGA
rat         GGCCCCAAAGA
dog         GTCCCCAAGGA
cow         GGCCCCAAGGA
frog        GAAACCGTGGG

>243 (133582-133946)
tammar      CTGTCCCCTGCACCTCGACTTCGTCGGGATTACTCATATGAGCGTGTGGGGCCAACTTCCTGTCGAGGCAGGGGGCGTGGAGAGTACTTTGCCCGGGGTAGGGGTTTCAGAGGGACCTATGGGGGAAGGGGCAGAGGTGCCCGAAGTCGGGAGTTCCGTAGCTACCGGGAGTTCCGAGGAGATGATGGCCGGAGCAGTGGGGCTGGAGGACCTTCCCATCCCCCTCCTCCCCGAGGCCGAACAGCCAGTGAGACAAGGAGTGAGGGTTCAGAATATGAGGAGATCCCTAAGCGGCGCCGGCAACGAGGTTCAGAGACAGGCAGTGAGACACATGAGAGCGATCTAGCCCCTTCAGACAAGGAAGC
opossum     CTGTCCCCTGCACCTCGACTTCGTCGGGATTACTCCTACGAGCGTGTAGGGCCAACTTCCTGCCGAGGCAGGGGCCGTGGAGAGTACTTTGCCCGGGGTAGGGGTTTCAGGGGGACCTATGGGGGAAGGGGCAGGGGTGCTCGAAGCCGAGAGTTCCGTAGCTACCGGGAATTCCGAGGTGATGATGGGCGTAGCAGTGGAACTGGAGGACCATCCCATCCCCCTCCTCCCCGAGGTCGAACAGCCAGTGAAACAAGGAGTGAAGGTTCAGAGTACGAAGAGATCCCTAAGCGGCGCCGGCAGCGGGGTTCGGAGACAGGCAGTGAGACACATGAGAGTGACTTAGCCCCCTCCGACAAGGAAGC
human       CTTTCCCCTGCCCCAAGGCTTCGGAGGGACTATTCGTATGAAAGAGTGGGTCCTACCTCTTGCCGGGGTCGGGGCCGAGGCGAGTATTTTGCCAGAGGGAGGGGTTTTCGGGGGACCTATGGGGGACGAGGGCGGGGAGCCCGAAGCCGGGAATTCCGCAGTTACCGAGAGTTTCGAGGAGATGATGGGCGTGGAGGTGGGACAGGGGGACCAAACCACCCTCCTGCTCCCCGAGGCCGCACTGCCAGCGAGACACGGAGCGAGGGTTCAGAGTATGAGGAAATCCCCAAGCGGCGCCGGCAGCGGGGCTCAGAAACAGGCAGCGAGACCCATGAGAGTGATCTGGCTCCTTCAGACAAGGAGGC
chimp       CTTTCCCCTGCCCCAAGGCTTCGGAGGGACTATTCGTATGAAAGAGTGGGTCCTACCTCTTGCCGGGGTCGGGGCCGAGGCGAGTATTTTGCCAGAGGGAGGGGTTTTCGGGGGACCTATGGGGGACGAGGGCGGGGAGCCCGAAGCCGGGAATTCCGCAGTTATCGAGAGTTTCGAGGAGATGATGGGCGTGGAGGTGGGACAGGGGGACCAAACCACCCTCCTGCTCCCCGAGGCCGCACTGCCAGTGAGACACGGAGCGAGGGTTCAGAGTACGAGGAAATCCCCAAGCGGCGCCGGCAGCGGGGCTCAGAAACAGGCAGCGAGACCCATGAGAGTGATCTGGCTCCTTCAGACAAGGAGGC
mouse       CTGTCTCCTGCACCTAGGCTTCGGCGGGACTATTCCTATGAAAGAGTAGGTCCTACATCTTGCCGTGGTCGGGGCAGAGGCGAGTATTTTGCCAGAGGAAGGGGTTTTCGGGGGACCTATGGGGGCCGGGGTCGGGGAGCCCGGAGCCGTGAATTCCGAAGTTACCGAGAGTTCCGAGGAGACGATGGGCGTGGGGGTGGTTCAGGCGGAACAAACCATCCTTCTGCTCCCCGAGGCCGCACTGCCAGTGAGACACGAAGTGAGGGTTCAGAATATGAAGAAATCCCCAAGAGACGCCGCCAGCGTGGCTCTGAAACAGGCAGTGAGACTCATGAGAGTGACCTGGCCCCCTCTGACAAGGAAGC
rat         CTGTCTCCTGCGCCTAGACTTCGAAGGGACTATTCCTATGAAAGAGTAGGCCCTACGTCTTGCCGTGGTCGGGGCAGAGGCGAGTATTTTGCCAGAGGAAGGGGTTTCCGGGGAACTTATGGGGGCCGGGGTCGGGGAGCCCGGAGCCGTGAATTCCGAAGTTACAGAGAGTTTCGAGGAGACGATGGACGAGGGGGTGGTTCAGGAGGAACAAACCACCCTTCTGCTCCCCGAGGCCGCACTGCCAGTGAGACACGAAGTGAGGGTTCAGAGTATGAAGAAATCCCCAAGAGACGTCGCCAGCGTGGCTCTGAAACAGGCAGTGAGACTCATGAGAGTGACCTGGCACCCTCTGACAAGGAAGC
dog         CTTTCCCCTGCCCCTAGGCTTCGGAGGGATTACTCCTATGAAAGAGTGGGTCCTGCCTCTTGTCGGGGCCGGGGCCGAGGCGAGTATTTTGCCAGGGGGAGGGGCTTTCGGGGGACTTACGGGGGCCGGGGACGGGGAGCCCGAAGCCGAGAGTTCCGCAGTTACCGAGAGTTCCGGGGAGATGATGGGCGTGGAGGTGGAGCAGGGGGACTGAACCA------TCCTCCTCGAGGTCGCACTGCCAGCGAGACGCGAAGCGAGGGTTCAGAGTACGAAGAGATCCCCAAGCGGCGCCGACAGCGGGGTTCAGAAACGGGCAGTGAGACCCACGAGAGCGATCTGGCCCCCTCAGACAAGGAAGC
cow         CTTTCCCCTGCCCCAAGGCTTCGGAGGGACTATTCCTATGAAAGAGTGGGTCCTACCTCGTGCCGGGGTCGGGGCCGAGGGGAGTATTTTGCCAGAGGGAGGGGTTTTCGGGGGACCTATGGGGGACGGGGGCGGGGAGCCCGAAGCCGGGAGTTCCGCAGTTACCGAGAGTTTCGAGGAGATGATGGACGTGGAGGTGGGACAGGGGGACCAAACCA------TCCTCCCCGAGGCCGCACTGCCAGCGAGACACGGAGTGAGGGCTCGGAGTATGAAGAGATCCCCAAGCGGCGCCGGCAGCGGGGCTCAGAGACAGGCAGTGAGACCCACGAGAGTGACCTGGCCCCCTCAGACAAGGAGGC
frog        AA-------------AGAAATTGCTGGCACCATACCTCTGCTAGAGTGGTTCCAGC---TGGACGTGGCCGTGGAAGAGGAGAGTATTTTTCCAGAGGGCGAGGATTCCGTGGAGCATATAGTGGTCGGGGTGGGAGAGGGAGAAGTCGCGAGTTTCGGGGCTATAGAAAGTTCTATCGAGAAGATGGATATCCAGAGGGTACTGGACGTACAGA------------TGGTCGTGAACGCAATACTAGTGAAACAAGAAGTGAGGGCTCTGAGTATGAGGAGGTGCCCAAAAGAAGGCGGCAAAGGGGATCTGAGACAGGAAGTGAGACA---------GAGCCTGCTGTTTCTGAAAAGGAGGT

>244 (133975-134114)
tammar      CAAGTACCTGTAGCTCCCTCACAACCAGGAGCCCCACCTTCACCAGCTCCAGCTCGATTCCCTGCCACCCGGGGGGGACGTGTTTTCACTCCCCGAGGTGTCCCATCACGAAGGGGTCGAGGGGGTGGTCGACCTCCTCC
opossum     CAAGTACCTGTAGCTCCCCCACAACCAGGAGCTCCACCGTCACCAGCTCCAGCCCGATTCCCTGCTACCCGGGGCGGTCGTGTTTTTACTCCTCGAGGTGTTCCATCACGAAGGGGTCGAGGGGGTGGTCGACCTCCTCC
human       CAGGTCCCTCTCGCTCCCCCACCACCAGGAGCCCCACCTTCACCAGCCCCAGCCCGCTTC---ACTGCCCGGGGTGGGCGAGTCTTCACTCCCAGAGGGGTGCCATCTCGCCGGGGCCGAGGAGGAGGGAGGCCCCCTCC
chimp       CAGGTCCCTCTCGCTCCCCCACCACCAGGAGCCCCACCTTCACCAGCCCCAGCCCGCTTC---ACTGCCCGGGGTGGGCGAGTCTTCACTCCCAGAGGGGTGCCATCTCGCCGGGGCCGAGGAGGAGGGAGGCCCCCTCC
mouse       CAGGTCCCTCTTGCCCCCCCACAACCAGGAGCTCCTCCATCACCAGCCCCAGCCCGATTCTCCACTGCCCGAGGTGGTCGTGTCTTCACTCCAAGAGGAGTACCATCACGCCGTGGCCGAGGTGGGGGGCGGCCCCCTCC
rat         CAGGTCCCTCTTGCCCCCCCACAACCAGGAGCTCCCCCATCACCAGCCCCAGCCCGATTCTCCACTGCCCGAGGTGGTCGTGTCTTCACTCCCAGAGGAGTGCCATCGCGCCGTGGCCGAGGTGGGGGTCGGCCCCCTCC
dog         CAAGTCTCTCTTGCTCCTCCACCATCAGGAGCCCCTCCTTCACCAGCCCCAGCCCGCTTTTCGACTGCCCGAGGTGGGCGCGTCTTCACTCCCAGAGGAGTGCCATCACGCCGGGGGCGAGGGGGAGGGCGGCCCCCTCC
cow         CAGGTCCCTCTTGCTCCCCCATCATCAGGAGCACCTCCTTCACCAGCCCCCGCCCGCTTTTCCACTGCCCGAGGTGGGCGAGTCTTCACTCCCAGAGGGGTGCCATCCCGTCGGGGACGAGGGGGTGGGCGGCCCCCTCC
frog        CAG------------CAGCAGCAAAAAGAATCTTCTAATTCACCACCCGAAAAGGGAAAAGACTCTGGCAGAGGA---CGTACATTCACCCCAAGAGGGGTGCCCTCCAGAAGAGGAAGAGGTGGGA-----------CA

>245 (134128-134237)
tammar      GGCTGGAGCCCTCCTGCCAAGTCCCTGGCTCCCAAGAAGCCTCCAGCAGGCCCACTGCCACCAGGCAAAGAAGCCTCAAAGGAGAAGTTGGTTCCAGGACCTTTGCCACC
opossum     GGTTGGAGCCCTCCAGCCAAGTCCCTGGCTCCCAAGAAACCCCCACCTGGCCCACTGCCACCAGGCAAGGAAGCCTCAAAGGAGAAATTAGTTCCAGGGCCTCTGCCACC
human       GGCTGGAGCCCTCCAGCCAAGTCTCTGGCTCCCAAGAAACCTCCCACAGGCCCTTTGCCACCAAGTAAGGAGCCTTTGAAAGAGAAGTTGATCCCAGGGCCTCTGTCCCC
chimp       GGCTGGAGCCCTCCAGCCAAGTCTCTGGCTCCCAAGAAACCTCCCACAGGCCCTTTGCCACCAAGTAAGGAGCCTTTGAAAGAGAAGTTGATCCCAGGGCCTCTGTCCCC
mouse       GGCTGGAGCCCTCCTGCCAAGTCTCTGGTTCCAAAGAAACCTCCAACAGGTCCTTTGCCTCCAAGTAAAGAACCTTTGAAAGAGAAGCTGATCTCAGGGCCTCTGTCCCC
rat         GGCTGGAGCCCTCCAGCCAAGTCCCTGGTTCCAAAGAAACCTCCAACAGGTCCTTTGCCCCCAAATAAGGAGCCTTTGAAAGAGAAGCTGATCTCAGGGCCTCTGTCCCC
dog         GGCTGGAGCCCTCCAACCAAGTCCCTGGCTCCCAAGAAGCCTCCAGCAGCTCCTTTGCCACCAAATAAGGAGCCTTTGAAAGAGAAGCTGATCCCAGGGCGTCTGTCCCC
cow         GGCTGGAGCCCCCCAACCAAGTCCCTGGCTCCAAAGAAGCCTCCAACAGGTCCTATGCCACCAAGCAAGGAGTCTCTGAAAGAGAAGCTGACTCCGGGGCCTCTGTGCCC
frog        ---TTTAGTCCACATCCTAAATATCAGCCTCCTCAGCCATCTCAGGCAGCACCACAGTCACCCAGAAAGGAAA-----AATGAGAA---------AGTGGCTTTTACAGC

>246 (134260-134385)
tammar      GGTATAGAAGATGGGGAGCGTCCCCGGAGAAGGAGGCATGGACGGGCACAACAGCAGGACAAGCCACCTCGATTCCGGAGACTAAAGCAAGAAAGGGAGAATGCAGCAAGGGGGGCTGAAGGAAAG
opossum     GGCATAGAAGATGGGGAGCGTCCCCGGAGGAGGAGGCATGGACGGGCACAACAACAGGACAAGCCACCTCGATTTCGGAGACTCAAGCAAGAGAGGGAGAATGCAGCAAGGGGGGCTGAGGGAAAG
human       GGCATGGAAGATGGGGAGCGACCCCGAAGGAGGCGACATGGGAGGGCTCAGCAGCAGGATAAACCGCCTCGTTTCCGGAGGCTGAAGCAGGAACGGGAGAATGCCGCAAGGGGGTCTGAGGGCAAG
chimp       GGCATGGAAGATGGGGAGCGACCCCGAAGGAGGCGACATGGGAGGGCTCAGCAGCAGGATAAACCGCCTCGTTTCCGGAGGCTGAAGCAGGAACGGGAGAATGCCGCAAGGGGGTCTGAGGGCAAG
mouse       GGCATGGAAGATGGGGAGCGACCCCGACGGAGGCGACATGGCAGGGCTCAACAGCAGGACAAACCACCTCGTTTCCGAAGGCTGAAACAAGAACGTGAAAACGCTGCCAGAGGAGCTGATGGCAAG
rat         GGCATGGAAGACGGGGAGCGACCCCGGCGGAGGCGACATGGCAGGGCTCAGCAGCAGGACAAACCACCGCGTTTCCGAAGGCTGAAACAAGACCGGGAAAATGCTGCCAGAGGCACCGATGGCAAG
dog         GGTGTGGAAGACGGAGAACGGCCCCGACGGAGGCGGCATGGGAGGGCTCAGCAGCAGGACAAACCGCCTCGGTTCCGGAGGCTGAAACAGGAACGAGAGAATGCTGCCAGAGGGGCAGAGGGCAAG
cow         GGTGTGGAAGACGGGGAGCGGCCCAGAAGGAGGCGACACGGGAGGGCTCAGCAGCAGGACAAACCACCTCGTTTCCGGAGACTGAAACAGGAACGAGAGAACGCTGCCAGAGGGGCTGAGGGCAAG
frog        ----------------AGCCACCAAGAAGGAGGCGCCATGGTAGATCCCAGCAACAAGATAAGCCACCACGGTTTCGGAGGTTGAAACAGGAAAGGGAAAATGCAGCAAGAGATGCTGCGGG----

>247 (134453-134883)
tammar      CCCCACCTCCACGAAGGGCAGCTGCCAAATCACCTGACTTGTCAAACCAGAACTCAGACCAGGCCAACGAGGAGTGGGAGACAGCATCAGAGAGCAGTGATTTTGCCAGCGAGCGTCGGGGAGACAAAGAAGCCCCCCCACCTGCCTTGCTAACCCCCAAAGTGGTGGGAACCCCTGGCAGTGGAGGTGGAGGGGTTGGGGCAAGTCCTGGGGTCCCATCCATGCCCCGAGGTGAGCTGAGCCAGAGAGCCAAAGACCTGAGCAAGCGGAGTTTCTCCAGCCAGCGACCTGGCATGGAACGTCAGAACCGGCGCCCAGGACCAGGGGGAAAGACAGGTGGTGGCGGAGGCAGCGGGGTCCCTGGGGGGAGGGCTGGCCCTGGGCGAGGGGACAAAAGGAGCTGGCCCTCACCCAAGAACCGAAGGTGAGTA
opossum     CCCCACCTCCACGAAGAGCAGCTGCCAAATAACCAGACCTGTCAAACCAGAACTCAGACCAGGCCAAA-AAGAGTGGGAGACAGCATCAGAGAGCAGG--ATTTGCCAGCGAACGTCGGGGAGACAAAGAGGCACCCCCACCTACCCTACTAGCCCCCAAGGTGGTGGGAACCCCTAGCAGTGGAGGTGGAGGGGTTGGGGCAAATCCTGGGGTCTCCTCCATGCCCCGAGGTGAGCTGAGCCAGAGAGCCAAAGACCTGAGCAAGCGGAGTTTCTCCAGTCAGCGACCTGGCATGGAACGACAGAACCGGCGCCCAGGACCAGGGGGAAAGACAGGTGGTGGCGGAGGCAGCGGGGTCCCTGGGGGGAGGGCTGGCCCTGGGCGAGGGGACAAAAGGAGCTGGCCCTCACCCAAGAACCGAAGGTGAGTA
human       CCCCAGCACCTCGCCGGGCAGCTGCCAAGTCTCCTGATCTGTCAAACCAGAACTCAGACCAAGCCAATGAGGAATGGGAGACTGCATCAGAGAGCAGTGACTTCACCAGTGAGCGCCGAGGGGACAAAGAGGCACCCCCACCAGTACTGCTGACACCCAAGGCTGTGGGAACTCCTGGAGGTGGAGGTGGA---------GCCGTACCAGGTATTTCAGCCATGTCCCGCGGAGATCTGAGCCAGAGAGCCAAGGATTTGAGTAAACGGAGCTTCTCAAGTCAGCGGCCAGGCATGGAACGGCAGAATCGGCGCCCTGGCCCAGGGGGCAAGGCTGGCAGCAGTGGCAGCAGCGGGGGTCCTGGAGGAAGGACCGGGCCAGGACGAGGCGACAAGAGGAGCTGGCCCTCTCCCAAGAACCGAAGGTGGGTA
chimp       CCCCAGCACCTCGCCGGGCAGCTGCCAAGTCTCCTGATCTGTCAAACCAGAACTCGGACCAAGCCAATGAGGAATGGGAGACTGCATCAGAGAGCAGTGACTTCGCCAGTGAGCGCCGAGGGGACAAAGAGGCACCCCCACCAGTACTGCTGACACCCAAGGCTATGGGAACTCCTGGAGGTGGAGGTGGA---------GCCGTACCAGGTATTTCAGCCATGTCCCGCGGAGATCTGAGCCAGAGAGCCAAGGATTTGAGTAAACGGAGCTTCTCAAGTCAGCGGCCAGGCATGGAACGGCAGAATCGGCGCCCTGGCCCAGGGGGCAAGGCTGGCAGCAGTGGCAGCAGCGGGGGTCCTGGAGGAAGGACCGGGCCAGGACGAGGTGACAAGAGGAGCTGGCCCTCTCCCAAGAACCGAAGGTGGGTA
mouse       CCCCACCCCCTCGCCGCACAGCTGCTAAGTCTCCTGATCTGTCAAACCAGAACTCAGACCAAGCCAATGAGGAATGGGAGACTGCATCAGAGAGCAGCGACTTTGCCAGTGAGCGCCGGGGTGACAAGGAGACTCCCCCA-CAGCACTTATGACCTCTAAAGCTGTGGGGACTCCTGGCAATGCAGGTGGG---------GCTGGACCAGGCATTTCAGCCATGTCTCGTGGAGACCTGAGCCAACGAGCCAAGGATTTGAGCAAGCGGAGCTTCTCAAGTCAGCGGCCAGGCATGGATCGTCAAAACCGGCGCCCAGGCACTGGGGGCAAGACTGGCAGTGGTGGTGGCAGTGCAGGCCCTGGGGGACGGACCGGCCCAGGACGAGGGGATAAGAGGAGCTGGCCCTCTCCCAAGAACCGAAGGTGGGTA
rat         CCCCACCCCCTCGCCGCACAGCTGCTAAGTCTCCTGATCTGTCAAACCAGAACTCAGACCAAGCCAATGAGGAATGGGAGACTGCATCAGAGAGCAGCGACTTTGCCAGTGAGCGCCGGGGTGACAAGGAGACTCCCCCA-CAGCACTTATAACCTCTAAAGCTGTGGGGACTCCTGGCAATTCAGGTGGG---------GCCGGACCAGGCATTTCAACCATGTCTCGTGGAGACCTGAGTCAGCGAGCCAAGGATCTGAGCAAGCGGAGCTTCTCCAGTCAGCGGCCAGGCATGGATCGTCAGAACCGGCGCCCAGGCGCTGGGGGCAAGACTGGC---GGTGGTGGCAGTGCAGGCCCTGGGGGACGGACTGGCCCAGGACGAGGGGATAAGAGGAGCTGGCCCTCTCCCAAAAACCGAAGGTGGGTA
dog         CCCCACCCCCTCGCCGGGCAGCTGCCAAATCTCCTGATCTGTCAAACCAGAACTCTGATCAAGCTAATGAGGAATGGGAGACTGCATCAGAGAGCAGCGACTTTGCCGGTGAGCGCCGGGGGGACAAGGAGGCTCCCCCACCAGCACTGCTGACCCCCAAAGGTGTGGGAACTCCTGGCAGCGGAGGTGGA---------ACCGGACCAGGCATTTCAACCGTGTCCCGTGGAGATCTGAGCCAGAGAGCCAAGGATTTGAGCAAGCGGAGCTTCTCAAGTCAGCGGCCAGGCATGGAGAGGCAGAACCGGCGCCCGGGCCCAGGCAACAAAGCTGGCAGTGGTGGCAGCAGCGGGGGACCTGGAGGAAGGACCGGCCCAGGGCGAGGGGATAAGAGGAGCTGGCCCTCTCCCAAGAACCGGAGGTGGGTA
cow         CCCCACCACCTCGCC-----------------------------------------------------------------------------------------------------------------------------CCAGCACTGCTGACCCCCAAAGCTGTGGGGACTCATGGGAGTGGAGGTGGT---------GCTGGACCAGGCATCTCAACCATGTCCCGTGGAGATCTGAGCCAGAGAGCCAAGGATTTGAGCAAGAGGAGCTTTTCAAGTCAGCGACCCGGCATGGAGAGGCAGAACCGGCGCCCAGGCCCAAGCAGCAAGTCTGGCGGCGGTGGCGGCAGCGGGGGTCCTGGGGGGAGGGCCGGCCCAGGGCGAGGGGACAAGAGGAGCTGGCCCTCTCCCAAGAACCGAAGGTGGGTA
frog        CCCAAAGACCTCGCAGAGGACTT---AAGTCCCCAGAACCTTGCAATGCTAATTCAGACCAGGCAAATGAGGAATGGGAAACTGCATCAGAAAGCAGTGACTTTACA---------------GAAAAGAAGG--------------------------AAAGGGGTGAGATG-CCAGTAAATGGTGGTGAA------------------------TCAGCACTTTC---TGTAAATGTTAACCAGAAA---AGAGATTTGTCAAAAAGAAGCTTCTCCAGCCAGAGACCAGTCATGGAAAGACAAAATCGT-----AGGCCCATGCACCA-GTCTGGCAGAACT------AACGGT-----------------------AGGA-GTGGAGACAAGAGAAGTTGGCCATCACCTCGCAACA-----------

>248 (135257-135517)
tammar      TCCCCAGCCGACCCCCAGAGGAGCGCCCCCCGGGACTTCCCCTGCCTCCCCCACCCCCCAGCAGCTCTGCCGTCTTCCGCCTGGACAGAGTCATCCACAGCGACCCAGCTGGTATCCAGCAGGCCTTGGCCCAACTCAGCAGCCGACAGGGGGGTGCAGCTGCCCCAGGGGGCCCCCCGAGGCCCAAGCCAGGGGCCCCCCCAGCCCCTCAGGGCCCCTCTCCCCGGCCCCCAGCACGATTCGAGCCCCCACGGGCCAGCA
opossum     TCCCCAGCCGACCCCCAGAGGAGCGTCCCCCGGGACTTCCCTTGCCTCCCCCACCCCCCAGCAGCTCTGCCGTCTTCCGCCTGGACAGAGTCATCCACAGCGACCCAGCTGGTATCCAGCAGGCTTTGGCCCAACTCAGCAGCCGACAGGGGGGTGCAGCTGCCCCAGGGGGCCCCCCGAGGCCCAAGCCAGGGGCCCCCCCAGCCCCTCAGGGCCCCTCTCCCCGGCCCCCAGCACGATTCGAGCCCCCAAGGGCCAGCA
human       TCTCCAGTCGTCCTCCAGAGGAGCGTCCCCCGGGGCTTCCCCTGCCTCCCCCACCTCCCAGCAGTTCTGCTGTCTTCCGCCTGGACCAAGTTATCCACAGCAACCCTGCTGGCATCCAACAGGCTCTGGCCCAGCTTAGTAGCCGTCAAGGGAGTGTAACTGCACCAGGGGGTCATCCAAGGCACAAGCCTGGGCTTCCCCAAGCCCCTCAGGGCCCCTCTCCTAGGCCCCCAACCCGATACGAGCCCCAGAGGGTC---A
chimp       TCTCCAGTCGTCCTCCAGAGGAGCGTCCCCCGGGGCTTCCCCTGCCTCCCCCACCTCCCAGCAGTTCTGCTGTCTTCCGCCTGGACCAAGTTATCCACAGCAACCCTGCTGGCATCCAACAGGCTCTGGCCCAGCTTAGTAGCCGTCAAGGGAGTGTAACTGCACCAGGGGGTCACCCAAGGCACAAGCCTGGGCCTCCCCAAGCCCCTCAGGGCCCCTCTCCTAGGCCCCCAACCCGATATGAGCCCCAGAGGGTC---A
mouse       TCTCCAGCCGTCCTCCTGAGGAGCGACCTCCGGGACTTCCTCTGCCTCCGCCACCCCCCAGCAGTTCTGCTGTCTTCCGCCTGGACCAAGTTATCCATAGCAACCCTGCTGGAATCCAACAGGCTCTGGCCCAACTTAGCAGCCGCCAAGGAAATGTAACTGCACCAGGGGGGCACCCAAGGCCTAAGCCTGGGCCTCCCCAAGCCCCTCAGGGCTCCTCCCCTCGGCCCCCAACCCGTTATGACCCCCCAAGGGCC---A
rat         TCTCTAGCCGTCCTCCTGAGGAGCGACCTCCGGGACTTCCTCTGCCTCCGCCACCCCCCAGCAGTTCTGCTGTTTTCCGCCTGGACCAAGTTATCCACAGCAACCCTGCTGGCATCCAACAAGCTCTGGCCCAACTTAGCAGCCGCCAAGGAAATGTAACTGCACCAGGGGGGCACCCAAGGCCTAAGCCTGGGCCTCCCCAAGCCCCTCAGGGCTCCTCCCCTCGGCCCCCAACCCATTATGACCCCCCGAGGGCC---A
dog         TCTTCAGCCGACCTCCAGAGGAGCGGCCCCCAGGGCTTCCTCTGCCTCCTCCACCCTCCAGCAGTTCTGCTGTCTTCCGCCTGGACCAAGTTATCCACAGCAACCCCGCTGGCATCCAACAGGCTCTGGCCCAACTCAGCAGCCGCCAGGGGAGTGCAGCTGCACCAGTGGGCCACCCAAGGCCCAAGCCTGGGCCTTCCCAGACCCCTCAAGGCCCCTCCACTCGGCCCCCAACCCGATATGACCCTGAGAGGGCCAACA
cow         TCTTCAGCCGTCCCCCAGAGGAGCGTCCCCCAGGGCTCCCTCTGCCTCCCCCGCCCCCCAGCAGTTCTGCGGTCTTCCGCTTGGACCAAGTTATCCACAGCAACCCTGCTGGCATCCAGCAGGCTCTGGCTCAGCTCAGCAGCCGCCAAGGAAGTGCAGCTGCGCCAGTGGGGCACCCAAGGCCCAAGCCTGGGCCGCCCCAAGCCCCTCAAGGCCCCTCTCCTCGGCCCCCCACCCGGTATGACCCTCAGAGGGCCAACA
frog        TCTCCGTCCCTTTTCCAGGGGGGCCTCTCCCAGGACGTCACGTGCCGCCCCCACTCACGAACAGTTCACCTGTCTCACGCCTGGACAAAATTATCAAGAGCACCCCTCATGGCATCCACCAGGTTCCGGTCCCACCCGGC----GACAAGCTATTCCAACCTGTTCATTGTCCCAAAAAAGGACGGATCCTGTGCCTCACGAAACCCCTCACCGCCCCTCACCTCGGCCCCC---CGGATTTTCACC-----------AAA

>249 (135538-135550)
tammar      GGTGAGCTGGGAG
opossum     GGTGAGCTGGGAG
human       GGTAAGCTGGAGG
chimp       GGTAAGCTGGAGG
mouse       GGTAAGCTGGAGG
rat         GGTAAGCTGGAGG
dog         GGTAAGCTGGAGG
cow         GGTAAGCTGGAGG
frog        ---AGCCTCGCTG

>250 (135760-135911)
tammar      CCCATTTTTCTCAGAGCCCCACTTTGCGGAGCCAGGGCCATTGGTGAGGGGGGTGAGTGGGACCTCCCGGGACTCTACTGGGGTTAATCCCTTCCCCCCCAAACGTCGTGATCGGCCTCCTCGAAAGCCGGAGCTTCTACAGGAGGTGAGAG
opossum     CCCATTTTTCTCAGAGCCCCACTTTGCGGAGCCAGGGCCATTGGTGAGGGGGGTGAGTGGGACCTCCCGGGACTCTACTGGGGTTAATCCCTTCCCCCCCAAACGTCGTGATCGGCCTCCTCGAAAGCCGGAGCTGCTACAGGAGGTGAGAG
human       ------TTTCCCAGACCCCCACTTTGAGGAGCCGGGGCCAATGGTGAGAGGGGTGGGTGGGACTCCTCGGGACTCTGCCGGGGTTAGTCCCTTTCCCCCTAAACGTCGGGAGCGGCCTCCCAGAAAACCAGAGCTGCTACAGGAGGTAAGGG
chimp       ------TTTCCCAGACCCCCACTTTGAGGAGCCGGGGCCAATGGTGAGAGGGGTGGGTGGGACTCCTCGGGACTCTGCCGGGGTTAGTCCCTTTCCCCCTAAACGTCGGGAGCGGCCTCCCAGAAAACCAGAGCTGCTACAGGAGGTAAGGG
mouse       ------TTCCCCAGACCCCCACTTCGAGGAGCCAGGGCCGATGGTGAGGGGGGTGGGCGGGACTCCCCGGGACTCTGCCGGGGTTAATCCCTTCCCCCCGAAACGGCGGGAGCGGCCTCCCCGAAAACCGGAGCTGCTGCAGGAGGTGAGGG
rat         ------TTCCCCAGACCCCCACTTCGAGGAGCCAGGGCCGATGGTGAGGGGGGTGGGCGGGACTCCCCGGGACTCTGCCGGGGTTAATCCCTTCCCCCCGAAACGGCGGGAGCGGCCTCCCCGAAAACCGGAGCTGCTGCAGGAGGTGAGGG
dog         ---------CCCAGACCCCCACTTCGAGGAGCCAGGGCTGATGGTGAGGGGGGTGAGCGGGACTCCCCGGGACTCTGCCGGGGTTAATCCCTTCCCCCCAAAACGACGGGAGCGGCCTCCCAGAAAACCAGAGCTGCTGCAGGAGGTGAGGG
cow         ---------CCCAGACCCCCATTTCGAGGAGCCAGGGCCGATGGTGAGGGGGGTGAGCGGGACACCCCGGGACTCTGCTGGAGTTAATCCCTTCCCCCCCAAACGGCGAGAGCGGCCACCTAGGAAACCAGAGCTGCTGCAGGAGGTGAGGG
frog        CCCATTTTTCCCAGACCCCCACTTCGGGGAGCCAGAGCCCTTAGTGATGGGGCTGATGGGGCCTTCCCAGCATTCTGGCAGAGTGAAGCCCTTCCCCCACCAGAGTGGAGAGCCTTCTGCGAGGCAGCAGGAGCCAGTACAGGAAGTGGGGG

>251 (136132-136268)
tammar      AGGAGTCTTTGCCTCCTCCTCATAGCCCTGGATTCCTAGGTCCCAAACCAGAGGGACCCAATCCACGGGGAGAGCCCAGAGATGCAGGCACAGAGGCCCTGGCTCCCCATATCTGGAATCGTCTGCATACTAGTGAG
opossum     AGGAGTCTTTGCCTCCTCCTCATAGCCCTGGATTCCTAGGTCCCAAGCCAGAGGGACCCAATCCACGGGGAGAGCCCAGAGATGCAGGCACAGAGGCCCTGGCTCCCCATATCTGGAATCGTCTGCATACTAGTGAG
human       AGGAATCTTTGCCACCTCCTCATAGCTCTGGATTCTTGGGCTCTAAGCCTGAGGGCCCAGGCCCTCAGGCAGAGTCCAGAGATACAGGCACAGAGGCCCTGACCCCTCACATCTGGAACCGTTTACATACTGGTGAG
chimp       AGGAATCTTTGCCACCTCCTCATAGCTCTGGATTCTTGGGCTCTAAGCCTGAGGGCCCAGGCCCTCAGGCAGAGTCCAGAGATACAGGCACAGAGGCCCTGACCCCTCACATCTGGAACCGTTTACATACTGGTGAG
mouse       AGGAAACTGTGCCAGCTTCTCATAGCTCTGGATTCTTGGGCTCTAAGCCTGAGGTCCCAGGCCCTCAGGAAGAATCCAGAGATTCAGGCACAGAGGCCCTAACTCCCCACATCTGGAATCGTTTACATACTGGTGAG
rat         AGGAAACTGTGCCAGCTTCTCATAGCTCTGGATTCTTGGGCTCTAAGCCTGAGGTCCCAGGCCCTCAGGAAGAATCCAGAGATTCAGGCACAGAGGCCCTAACTCCCCACATCTGGAATCGTTTACATACTGGTAAG
dog         AGGAATCTTTGCCACCTTCTCATAGCTCTGGTTTCTTGGGCCCCAAGCCTGAGGGCCCAGGCCCTCAGGGAGAGTGCAGAGATACAGGGACAGAGGCCCTGACCCCACACATCTGGAACCGTTTACATACTGGTAAG
cow         AGGAATCACTGCCACCTTCTCATAGCTCTGGATTTTTGGGCCCCAAACCCGAGGGCTCAGGCCCTCAGGGGGAGTCCAGAGATGCAGGAACAGAGGCCCTGACCCCTCACATCTGGAATCGTTTACATACTGGTGAG
frog        CAGAAATATGGCCGCCCCCTCATAGAAG-----------------AACATGAGGGATCAGA---TAAGGAAGCATCAGGAAATACATGCAAAGACAATGTTATGATAGATGTAAAAAAAGGTTTAATTTCTGGTGAG

>252 (136370-136462)
tammar      AGCCACCAGCCGAAAGAGTTATCGACCTGGCTCAGTGGAACCCTGGATGGAGCCCCTCAGCCCTTTTGAAGATGTGGCTGGCACAGAGGTGAG
opossum     AGCCGCCAGCCGAAAGAGTTATCGACCTGGCTCAGTGGAGCCCTGGATGGAGCCCCTCAGCCCTTTTGAAGATGTGGCTGGCACAGAGGTGAG
human       AGCCACTAGCCGAAAGAGTTACCGGCCCAGCTCCATGGAGCCTTGGATGGAGCCCCTGAGTCCTTTTGAGGATGTGGCTGGCACAGAAGTGAG
chimp       AGCCACTAGCCGAAAGAGTTACCGGCCCAGCTCCATGGAGCCTTGGATGGAGCCCCTGAGTCCTTTTGAGGATGTGGCTGGCACAGAAGTGAG
mouse       AGCCACAAGCCGAAAGAGTTACCAGCCTGGCTCCATCGAGCCCTGGATGGAGCCCCTGAGTCCCTTTGAGGATGTGGCAGGCACAGAGGTAAG
rat         AGCCACAAGCCGAAAGAGTTACCAGCCTGGCTCCATAGAGCCCTGGATGGAGCCCCTGAGCCCCTTTGAGGATGTGGCAGGCACAGAGGTGAG
dog         AGCCACTACCCGGAATAGTTACCGGCCTGGCTCCCTGGAACCCTGGATGGAACCCCTGAGCCCTTTCGAGGACGTGGCTGGAACAGAAGTAAG
cow         AGCCACTAGCCGAAAGAGTTACCAGTCTGGCTCCATGGAGCCTTGGATGGAACCCCTGAGTCCTTTTGAGGACGTGGCTGGCACAGAGGTGAG
frog        AACCACTTGCTGAAATATTAACAGGCTTTGCTCTGTGGAACCATGGATGGAAAATATAAATTCTTATGAAGATCCTATAAACACAGAGGTGAG

>253 (136591-136615)
tammar      GGGTGACTTGGGAAGACTGTATTTC
opossum     GGGTGACTTGGGAAGACTGTATTTC
human       GGGTG--------------------
chimp       GGGTG--------------------
mouse       GG-----------------------
rat         GG-----------------------
dog         GGGTG--------------------
cow         GGGTG--------------------
frog        ------------------TTATTTC

>254 (136639-136898)
tammar      CTCCCCCATCCTATGCCAGATGAGCCAGTCTGACAGTGGGGTGGATCTGAGTGGCGACTCTCAGGTTTCATCAGGCCCTTGCAGCCAGCGAAGTTCCCCTGATGGGGGGCTAAAGGGGACAGGGGAGGGTGCACCCAAGCGGCCTGGAGGCCCCTCACCCCTGAGCACTGCCCCTGGTGAGGGTCCATCTGGCTCTGAACCCTCTGACCCTCCAAGGAGACGTCCTCCTGCGTCCCGTGATGGGGACAAGAAGGTAACAG
opossum     CTCCCCCATCCCATGCCAGATGAGCCAGTCTGACAGTGGGGTGGATCTGAGTGGCGACTCTCAGGTTTCATCAGGCCCCTGCAGCCAGCGAAGTTCCCCTGATGGGGGACTAAAGGGGACAGGGGAGGGTGCACCCAAGCGGCCTGGAGGCCCCTCACCCCTGAGCACTGCCCCTGGTGAGGGTCCACCTGGCTCTGAACCCTCCGATCCTCCAAGGAGACGTCCTCCTGCCTCCCGTGATGGGGACAAGAAGGTAACAG
human       CTTCTCCA-CTCCTCTCAGATGAGTCAGTCTGACAGTGGGGTGGACCTGAGTGGGGATTCTCAGGTGTCATCAGGTCCCTGCAGCCAGCGAAGTTCCCCTGATGGAGGACTCAAGGGGGCAGCAGAGGGACCCCCCAAGAGGCCTGGAGGCTCCTCACCCCTGAATGCTGTTCCTTGTGAGGGTCCACCTGGCTCTGAACC---------TCCTAGGAGACCACCACCTGCCCCCCACGATGGGGACAGAAAGGTAA---
chimp       CTTCTCCA-CTCCTCTCAGATGAGTCAGTCTGACAGTGGGGTGGACCTGAGTGGGGATTCTCAGGTGTCATCAGGTCCCTGCAGCCAGCGAAGTTCCCCTGATGGAGGACTCAAGGGGGCAGCAGAGGGACCCCCCAAGAGGCCTGGAGGCTCCTCACCCCTGAATGCTGTTCCTTGTGAGGGTCCACCTGGCTCTGAACC---------TCCTAGGAGACCACCACCTGCCCCCAACGATGGGGACAGAAAGGTAA---
mouse       CTTCTCCA-CCTC--GCAGATGAGTCAGTCTGACAGTGGAGTGGACCTGAGTGGAGATTCTCAGGTGTCATCAGGTCCCTGCAGTCAGCGAAGTTCCCCTGATGGAGGACTTAAGGGGTCAGCAGAGGGACCCCCCAAGCGGCCTGGAGGACCCTCACCCCTGAATGCTGTTCCTGGTGAGAGTGCATCTGGCTCTGAACCCTCTGAACCTCCTAGGAGACGGCCACCTGCTTCCCATGAAGGGGAAAGAAAGGTAA---
rat         CTTCTCCG-CTCC--TCAGATGAGTCAGTCTGACAGTGGGGTGGACCTGAGTGGAGGTTCTCAGGTGTCATCAGGTCCCTGCAGCCAACGAAGTTCCCCCGATGGAGGACTTAAGGGGTCAGCAGAGGGACCCCCCAGGCGGCCTGGAGGACCCTCACCCCTAAAGGCTGTTCCTGGTGAGAGTTCATCTGCCTCTGAACCCTCCGAACCTCATAGGAGACGGCCACCTGCTTCCCATGAGGGGGAAAGAAAGGTAA---
dog         CTTCTCCA-CTCCTCTCAGATGAGTCAGTCTGACAGTGGGGTGGACCTGAGTGGGGATTCTCAGGTGTCATCAGGTCCCTGCAGCCAGCGAAGTTCCCCTGATGGAGGACTCAAGGGGGCAGCAGAGGGGCCTCCCAAGCGGCCTGGAGGCCCCTCATCCCTGAATGCTGTTCCTGGTGAGGGTCCACCTGGCTCTGAACCCTCTGAACCTCCTAGGAGACGGCCACCTGCTCCCCATGATGGGGACAGAAAGGTAA---
cow         CTTCTCCA-CTCCTCTCAGATGAGTCAGTCTGACAGTGGGGTGGACCTGAGTGGGGATTCTCAGGTGTCATCAGGTCCCTGCAGCCAGCGAAGTTCCCCTGATGGAGGACTCAAGGGGTCAGCAGAGGGGCCCCCCAAGCGACCTGGAGGCCCCTCACCCCTGAATGCTGTTCCTGGTGAGGGTCCACCTGGCTCTGAACCCTCTGAACCTCCTAGGAGACGGCCACCTGCCCCCCATGATGGGGACAGAAAGGTAA---
frog        TTTCTCTAGTTCTTCTTAGATGAGTCAATCAGACAGTGGGGTCGACCTTAGTAGCGATTCACAGCTTTCTTCAAGCAATAGCAGTCAGCGCAGCTCCCCTGATGGGGGTCTGAAAC---CTGAAGATGGATCAAGGAAGAGCACTTGAACCACATCACCGTGGAATTCAGTTACAGTTTTCTGTCCTCCTGTCTTGTATTCCTATGTACATGCTAGGTAGTGGTCCCTAGCCCCCC---ATTGGAACTGAAAGAATGCAG

>255 (137011-137154)
tammar      CCTACCCTAGGAGCCACCCCTGCCTCCTGGCCCCATAGGCACAGAACGATCCCAGCGAGCAGATAGAGGACCGGAGACTGGTCCCCTCCGGCCCTCTCACCGACCTGGTCCCCCTATCCAATTTGGAACCAGTGACAAGGTTTG
opossum     CCTACCCTAGGAGCCACCTCTGCCCCCTGGCCCCATAGGCACAGAACGATCCCAGCGAGCAGATCGAGGACCGGAGCCTGGTCCCCTTCGGCCCTCTCACAGACCTGGTCCCCCTATCCAATTTGGAACCAGTGACAAGGTTTG
human       CCTGCCCCGGGAGCAGCCTCTGCCCCCTGGCCCCATTGGCACAGAACGATCACAGCGTACAGACCGAGGCACAGAGCCTGGCCCCATTCGGCCATCCCATCGACCTGGTCCCCCAGTCCAGTTTGGCACTAGTGACAAGGTCTG
chimp       CCTGCCCCAGGAGCAGCCTCTGCCCCCTGGCCCCATTGGCACAGAACGATCACAGCGTACAGACCGAGGCACAGAGCCTGGCCCCATTCGGCCATCCCATCGACCTGGTCCCCCAGTCCAGTTTGGCACTAGTGACAAGGTCTG
mouse       -CTGCCCCGGGAGCAGCCTCTGCCCCCTGGTCCCATAGGCACAGAACGATCACAGCGCACAGATCGAGGCCCAGAGCCAGGCCCTCTCCGACCAGCCCACCGACCGGGCTCTCAAGTTGAGTTTGGCACTACCAACAAGGTCTG
rat         -CTGCCCCGGGAGCAGCCTCTGCCCCCTGGTCCCATAGGCACAGAACGATCACAGCGCACAGACCGAGGCCCAGAGCCAGGCCCTCTCCGACCAGCCCACCGAGCGGGCTCTCAAGTTGAGTTTGGCACGACCAACAAGGTCTG
dog         -CTGCCCCGGGAGCAGCCTCTGCCCCCCGGCCCCATTGGCACAGAACGATTGCAACGTACAGACCGAGGCCCAGAGACTGGCTCCCTCCGGCCATCCCATCGACCTGGTCCCCCCGTCCAGTTTGGCACCAGTGACAAGGTGTG
cow         -CTGCCCCGGGAGCAGCCTCTGCCCCCTGGGCCCATTGGCACAGAACGACTGCAGCGTACAGACCGAGGCCCAGAGCCTGGCTCCCTCCGGCCGTCCCATCGACCTGGTCCTCCAGTCCAGTTTGGTACCAATGATAAGGTCTG
frog        ------------------------------------------------------------------------------------------------------------------------------------------------

>256 (137263-137315)
tammar      AGGACTCTGACCTCCGCCTAGTGGTGGGAGACAGTTTAAAACCAGAGAAGGAG
opossum     AGGACTCTGACCTCCGCCTGGTGGTGGGAGACAGCTTAAAGCCAGAGAAGGAG
human       AGGACTCAGACTTACGCCTAGTGGTAGGAGACAGCTTGAAAGCAGAGAAGGAG
chimp       AGGACTCAGACTTACGCCTAGTGGTAGGAGACAGCTTGAAAGCAGAGAAGGAG
mouse       AGGACTCAGACTTGTGCCTAGTGGTCGGAGACACTTTAAAAGGAGAAAAGGAG
rat         AGGACTCAGACTTGTGCCTAGTGGTAGGAGACACTTTAAAAGGAGAGAAGGAG
dog         AGGACTCAGAGTTGCGCCTAGTGGTAGGAGACAGTTTAAAAGCAGAGAAGGAG
cow         AGGACTCAGACTTGTGCCTGGTTGTGAGAGAGAGTTTAAAAGCAGAGAAGGAG
frog        ---------------------------------GTTTA---------------

>257 (137324-137344)
tammar      ATCTGGGCCTGAGGTGGTAAG
opossum     ATCTGGGCCTGAGGTGGTAAG
human       ATCAGTCACTGAGGTGG----
chimp       ATCAGTCACTGAGGTGG----
mouse       ATCAGCCACAGAGGTGGGAAG
rat         ATCAGCCACAGAGGTGGGAAG
dog         ATCAGTCACCGAGGTGG----
cow         ATCAGTTACTGAGGTGG----
frog        ---------------------

>258 (137424-137608)
tammar      TGACATGAAGGCCTTTCCTTTTCTCAGCCTGCTCCAGTACCCCGAGACTGGGAATTGCTCCCCTCTGGTCCCACCTCAGCTGAGCCAACATCCAAAAGTCTGGGCCCTAGCCACTGTGGCCCAGAACCCAACCCCTCGGGTCCCCGCCTGTACCCTGAGGTCTTCTACAGCAGCCCAGGGCCTCC
opossum     TGACATGGTGGC----CCTTTTCTCAGCCTGCTCCAGTACCTCGAGACTGGGAATTGCTCCCCTCTGGTCCCACTTCAGCTGAGCCAACATCCAAAAATCTGGGCCCCAGCCATTGTGGCCCAGATCCCAACCCCTCGGGTCCCCGCCTATACCCTGAGGTCTTCTACAGCAGCCCAGGGCCTCC
human       --AC---GAGGCCTCTCCTT----CAGGCCATTCCTGTATCACGAGACTGGGAGCTGCTTCCCAGTGCTGCTGCCTCTGCTGAGCCACAATCCAAGAACCTGGATTCTGGGCACTGTGTCCCGGAGCCCAGCTCCTCAGGCCAGCGCCTGTATCCTGAGGTTTTCTATGGCAGTGCTGGGCCTTC
chimp       --AC---GAGGCCTCTCCTT----CAGGCCATTCCTGTATCACGAGACTGGGAGCTGCTTCCCAGTGCTGCTGCCTCTGCTGAGCCACAATCCAAGAACCTGGGTTCTGGGCACTGTGGCCCAGAGCCCAGCTCCTCAGGCCAGCGCCTGTATCCTGAGGTTTTCTATGGCAGTGCTGGGCCTTC
mouse       TGAC---AAGGCTTTTTTTTTTCGCAGGCCGTTCCCATATCCAGAGACTGGGAGCTGCTCCCTAGTGCTTCTACTTCAGCTGAGCCACAGCCCAAGAGCCTGGGTTCTGGGCAGTGTGTTCCAGAGCCCAGCCCTTCAGGTCAGCGTCCGTACCCTGAGGTCTTCTATGGCAGCCCTGGACCTCC
rat         TGAC---AAGGCTTCTTTT----GCAGGCCGTGCCCGTATCCAGAGACTGGGAGCTGCTCCCCAGTGCTTCTGCTTCAGCTGAGCCACAGGCCAAGAGTCTGGGTTCTGGGCAGTGTGGTCCAGAGCCCAGCCCTTCAGGTCAGCGTCTGTACCCTGAGGTCTTCTATGGTAGCCCTGGACCTCC
dog         TGAC---CAGGCTTCT---T----TAGGCCATCCCCATATCCCGAGACTGGGAGCTGCTCCCCAGTGCTTCTGCCTCGGCTGAGCCACAATCCAAGAACCTGGGCTCTGGGCACTGTGGCCCAGAGCCCAGCTCCTCAGGCCAGCGCTTGTACCCAGAGGTCTTCTATAGCAGTCCCGGGCCTCC
cow         TGAC---AAGGCTTCTCCTT----CAGGCCATTCCCATGGCCCGAGACTGGGAGCTGCTCCCCAGTGCTTCTGCCTCAGCTGAGCCACAATCCAAGAACCTGGCTTCTGGGCACTGTGGCCCCGAGACCAGCTCCTCAGGCCAGCGCTTGTACCCTGAGATCTTCTATGGCAGCCCTGGGCCTCC
frog        ---------------------------------------------------------------------------------------------------ATGGGTTCT------------CCTGTGTACAGCT------GTAAAAACATGGATCGTTAT---TAATGTGGGGCTGCTGAACCAAG

>259 (137736-137789)
tammar      ATTTACCTGTAGTACTCATTTCACATCATACTTAGCTAAGTTATTTGTGTGTCA
opossum     ATTTAC-------------------------------------TTTTTGTGTCA
human       ------------------------------------------------------
chimp       ------------------------------------------------------
mouse       ATTGGCCTGTAGTACGCCTTTGACATCTGTCTTAACTGAGTTATTTGTTTGA--
rat         ATTGGCCTATAGTACACCTTTGACATCTGTCTTAACTAAG----------GACA
dog         ------------------------------------------------------
cow         ------------------------------------------------------
frog        ATCAACATATGATACACCTTTGCCATCCCTGTT---TAAACTAAGGGTCTGATT

>260 (137967-138068)
tammar      CTTTGTTTCCATTAGGTTCCAGGGGGAACAGTGGACTCTCAGCTGCACCCCACCAATGGTGGCTTCCGCCCAGGGACCCCTTCACTGCACCCCTACAGGTAA
opossum     CTTT-TTTCCCTCAGGTCCCAGGGGGAACAGTGGACTCTCAGCTGCACCCCACCAATGGTGGATTCCGCCCAGGGACCCCTTCGCTGCACCCCTATAGGTAA
human       -TTTTCTTCCTGCAGATCTCTGGGGG---AGTGGACTCTCAATTACATCCAAACAGTGGAGGCTTCCGCCCTGGGACACCCTCACTGCACCCTTACAGGTAA
chimp       -TTTTCTTCCTGCAGATCTCTGGGGG---AGTGGACTCTCAATTACATCCAAACAGTGGAGGCTTCCGCCCTGGGACACCCTCACTGCACCCTTACAGGTAA
mouse       CTTTTCTTCCAGCAGGTCTCTGGGGGTGCACTCGACTCTCAGTTACATCCCAACAGTGGAGGCTTCCGTCCTGGGACACCCTCATTGCACCAGTACAGGTAA
rat         CTTTTCTTCCAGCAGGTCTCTGGGGGTGCACTCGACTCCCAGTTACATCCCAGCAGTGGAGGCTTCCGGCCTGGGACACCCTCAGTACACCAGTACAGGTAA
dog         -TTTTCTTCCCGCAGGTCTCGGGAGG---AGTAGACTCTCAGTTACATCCCAACAATGGAGGTTTTCGTCCTGGGACACCCTCTCTTCACCCTTACAGGTAA
cow         -TTTTCTTCCTGCAGGTCTCAGGAGG---AGTAGACTCTCAATTACATCCCAACAGTGGAGGCTTCCGTCCTGGGACACCCTCACTGCACTCTTACAGGTAA
frog        ---------------------------------------------------------------------CCTGGGACACCATCTTTGCAGCCCTATAGGTCA

>261 (138161-138398)
tammar      TTTGTTCTCCTTACTCTCCAGGTCACAGCCCCTCTATTTACCCCCTGGCCCAGCCCCTGCTTCAGCACTGCTTTCAGGCGTAGCCCTCAAGGGCCAGTTCCTGGATTTCTCAGCATTGCAGGCAGCAGAGCTGGGGAAGCTGCCAGCTGGGGGTGTCCTCTATCCCCCACCTTCCTTCCTCTACCCACCGGCCTTCTGTCCCAGTCCCCTGCCTGACCCCCCTTTGCTGCAGGTGAGA
opossum     ---GTTCTCTTTCCTCCTCAGGTCACAGCCCCTCTATTTACCCCCTGGCCCAGCCCCTGCTTCAGCACTGCTTTCGGGAGTAGCCCTTAAAGGCCAGTTCCTGGATTTCTCAGCATTGCAGGCAGCAGAGCTGGGGAAGCTGCCAGCTGGGGGTGTCCTTTATCCCCCACCTTCCTTCCTCTACCCACCGGCCTTCTGCCCCAGTCCCCTGCCTGACCCCCCTTTACTGCAGGTAAGA
human       --TTTTCTCC-TTATTTTCAGATCACAGCCCCTATACCTACCCCCCGGCCCAGCCCCTCCCTCAGCACTGCTCTCTGGGTTAGCTCTCAAGGGCCAGTTTCTGGATTTCTCCACAATGCAAGCTACAGAGCTGGGGAAGTTGCCGGCTGGAGGAGTTCTCTACCCTCCACCTTCCTTCCTCTACTCTCCGGCTTTCTGCCCCAGTCCTTTGCCTGACACATCGTTGCTTCAGGTAAGA
chimp       --TTTTCTCC-TTATTTTCAGATCACAGCCCCTATACCTACCCCCCGGCCCAGCCCCTCCCTCAGCACTGCTCTCTGGGGTAGCTCTCAAGGGCCAGTTTCTGGATTTCTCCACACTGCAAGCTACAGAGCTGGGGAAGTTGCCGGCTGGAGGAGTTCTCTACCCTCCACCTTCCTTCCTCTACTCTCCGGCTTTCTGCCCCAGTCCTTTGCCTGACACATCGTTGCTTCAGGTAAGA
mouse       -----TCTCCTTTCTTTTCAGGTCACAGCCTCTGTATCTGCCCCCAGGTCCAGCCCCTCCCTCGGCACTGCTTTCTGGGGTAGCTCTCAAGGGCCAGTTTCTGGATTTCTCAGCACTGCAAGCCACAGAGCTGGGGAAGTTGCCTGCTGGGGGAGTTCTCTACCCTCCGCCATCCTTCCTCTACTCTGCAGCTTTCTGCCCCAGCCCTTTGCCTGACCCACCCTTGCTTCAGGTATGA
rat         -----TCTCCTTTCTTTTCAGGTCACAGCCTCTGTATCTGCCCCCAGGTCCTGCCCCTCCCTCAGCACTGCTCTCTGGGGTAGCTCTCAAGGGCCAGTTTCTGGATTTCTCAGCACTGCAAGCCACAGAGCTGGGGAAGTTGCCTGCTGGGGGAGTTCTCTACCCTCCACCGTCCTTCCTCTACTCTGCAGCTTTCTGCCCCAGCCCTTTGCCTGACCCACCCTTGCTTCAGGTATGA
dog         TTTTGCCTCC------TTCAGATCACAGCCCCTGTACCTCCCCCCGGGCCCAGCGCCCCCCTCAGCACTGCTTTCTGGGGTAGCTGTCAAGGGCCAGTTTTTGGATTTCTCTGCACTGCAAGCAACAGAGCTGGGGAAGTTGCCAGCTGGAGGAATCCTGTACCCTCCACCTTCCTTCCTGTACTCTCCAGCTTTCTGCCCCAGCCCTTTGCCCGACCCACCTTTGCTTCAGGTGAGA
cow         TT-----TCC------TCCAGATCACAGCCCCTGTACCTCCCCACGGGCCCAGCCCCGCCCTCGGCACTGCTCTCAGGGGTAGCTGTCAAGGGCCAGTTTCTGGATTTCTCCGCACTGCAAGCAACAGAGCTGGGGAAGCTGCCGGCTGGAGGGGTTCTCTACCCTCCACCTTCCTTCCTCTACTCTCCAGCCTTCTGCCCTAGCCCTCTGCCAGACCCACCCTTGCTTCAGGTGAGA
frog        -TTTTTCTT--TTCTTTGTAGATCTCAGCCTCTGTACCTACCCCCAGGTTCCTCCCCAGGCTCTGCAGTGCTCTCTGGTATCGCTTTGAAAGGCCAGTATCTAGAGCT---------------AAGTGAACTCGGGAAGGTGCCTTCCAGTGGT---------------------CTCCTCTACCAGGCACCTTACTGCCCCACCACTGACCAACAACAGCAACTGCTTCAGGTAAGA

>262 (138468-138576)
tammar      TTTCTAGGTGCGCCAGGACCTGCCATCCCCTTCAGATTTCTACTCCACTCCTCTGCAGCCTGGTGGCCAAAATGGCTTCCTGCCACCAGCTGCCCCCACCCAGCAGGTA
opossum     TTTC-AGGTGCGTCAGGACCTGCCATCCCCTTCAGATTTCTACTCTGCTCCTCTGCAGCCTGGTGGCCAAAATGGCTTCCTGCCCCCGGCTGCCCCCACCCAGCAGGTA
human       TTCCCAGGTACGCCAGGATCTGCCATCCCCTTCGGATTTTTATTCTACTCCTCTGCAGCCTGGTGGCCAAAGTGGCTTTCTCCCTTCAGGGGCTCCTGCCCAGCAGGTA
chimp       TTCCCAGGTACGCCAGGATCTGCCATCCCCTTCGGATTTTTATTCTACTCCTCTGCAGCCTGGTGGCCAAAGTGGCTTTCTCCCTTCAGGGGCTCCTGCCCAGCAGGTA
mouse       TTCCCAGGTACGCCAGGATCTGCCATCCCCTTCAGATTTTTACTCTACTCCTCTGCAGCCTGGTGGCCAGAGTGGCTTCCTTCCTTCGGGAGCCCCTGCTCAGCAGGTA
rat         TTCCCAGGTACGCCAGGATCTGCCATCCCCTTCAGATTTTTACTCTACCCCTCTGCAGCCAGGTGGCCAGAGTGGCTTCCTTCCTTCAGGAGCCCCTGCGCAGCAGGTA
dog         TCCCCAGGTGCGCCAGGATCTGCCATCCCCTTCGGATTTTTATTCTACTCCTCTGCAACCCAGTGGCCAAAGTGGCTTCCTCCCCTCAGGGGCCCCTGCCCAGCAGGTA
cow         TCCCCAGGTGCGACAGGATCTGCCATCCCCCTCAGATTTTTATTCTGCTCCTCTGCAGCCTGGTGGCCAAAGTGGCTTCCTCCCCTCAGGAGCCCCTGCCCAGCAGGTA
frog        GTCCGGGGAATGCACGGCTC------CCCATTGAGCTTTTTACACTGCTTCTGTGCAGACTGCTGGCACCAGTGGCTTCCCACCTACATGAGCCTGTGCCCCTCGCCTG

>263 (138798-139020)
tammar      AGATGCTGCTACCAGTAGTGGAGTCCCAGCTACCTGTGGTGAACTTCAGCTCCTTGCCTCCAGCCCCACCTCCTGCCCCACCTCCACTTTCCCTGCTGCCTGTGGGCCCTGCCCTACAGCCCCCAAGTCTGGCTGTCCGGCCTCCACCTGCTCCGGCAGCCCGGGTGCTACCCTCACCCGCCCGGCCCTTCCCTCCCAGCTTGGGGAGGGCAGAGGTGAGAGG
opossum     AGATGCTGCTGCCAGTAGTGGAATCCCAGCTACCAGTGGTGAACTTCAGCTCCCTGCCTCCAGCTCCACCTCCTGCCCCACCTCCACTTTCCCTGCTGCCTGTGGGCCCTGCCCTACAGCCCCCCAGTCTGGCTGTCCGGCCCCCACCTGCTCCGGCAGCCCGGGTGCTACCCTCACCCGCCCGGCCCTTCCCTCCCAGCTTGGGGAGAGCAGAGGTGAGAGG
human       AGATGCTTCTACCCATGGTAGACTCACAGCTGCCTGTGGTGAACTTTGGCTCCCTGCCGCCAGCACCACCTCCTGCCCCACCTCCCCTTTCTCTGTTACCTGTGGGCCCTGCTCTGCAGCCCCCCAGCCTGGCTGTGCGGCCCCCACCTGCTCCTGCTACTCGGGTGCTGCCTTCACCTGCCAGGCCCTTCCCCGCTAGCTTGGGGCGAGCAGAGGTAAGGT-
chimp       AGATGCTTCTACCCATGGTAGACTCACAGCTGCCTGTGGTGAACTTTGGCTCCCTGCCGCCAGCACCACCTCCTGCCCCACCTCCCCTTTCTCTGTTACCTGTGGGCCCTGCTCTGCAGCCCCCCAGCCTGGCTGTGCGGCCCCCACCTGCTCCTGCTACTCGGGTGCTGCCTTCACCTGCCAGGCCCTTCCCCGCTAGCTTGGGGCGAGCAGAGGTAAGGT-
mouse       AGATGCTTCTACCTGTGGTAGACTCACAGCTGCCAGTGGTGAACTTTGGCTCCCTGCCACCAGCGCCACCCCCTGCTCCACCCCCCCTTTCTCTGTTACCTGTGGGTCCTGCTCTCCAGCCCCCCAACCTAGCTGTGCGGCCCCCACCTGCTCCTGCTGCTCGGGTCTTACCTTCACCCGCTAGACCCTTCGCCCCTAGCTTGGGGCGAGCAGAGGTAAGGTG
rat         AGATGCTTCTACCTGTGGTAGACTCTCAGCTGCCAGTGGTGAACTTCGGCTCCCTGCCGCCAGCGCCACCCCCTGCTCCACCTCCTCTTTCTCTGTTACCTGTGGGTCCTGCTCTCCAGCCCCCCAATCTGGCTGTGCGGCCCCCACCTGCTCCTGCTGCACGGGTCTTACCTTCACCCGCCAGGCCCTTTCCCGCTAGCTTGGGGCGAGCGGAGGTAAGGTG
dog         AGATGCTTCTACCCATGGTGGACTCACAGCTGCCTGTGGTGAACTTTGGCTCCCTGCCACCAGCGCCACCTCCTGCCCCACCGCCCCTTTCTCTGTTACCTGTGGGCCCTGCTCTGCAGCCCCCCAGCCTGGCTGTACGACCCCCACCTGCTCCTGCTACTCGGGTGCTGCCTTCACCTGCGAGACCTTTTGCCCCTAGCTTGGGGCGAGCAGAGGTAAGGT-
cow         AGATGCTTCTGCCCATGGTGGACTCACAGCTGCCTGTGGTGAACTTTGGCTCCCTGCCACCGGCACCACCTCCTGCCCCACCCCCTCTCTCTCTGTTACCTGTGGGCCCTCCTCTGCAGCCCCCCAGTCTGGCTGTGCGGCCCCCACCTGCTCCTGCTACTCGGGTGCTGCCTTCACCTGCCAGGCCCTTCGGCCCTAGCTTGGGGCGAGCAGAGGTAAGGT-
frog        AGCTGCTTGTACATATTGTATAATCACAACTGCAT-TGCTGAATTATGGCTCCATAACACCTCGACGACATCCTGCTCAAAATCCCCTTTCTATTTCACCTGTGGA-----ATCTGCAGCCCCCCAGCCTGGCTGTGTTTCCTCC-CCTGTCCATGGTATTCTAGTGCTACCTCAAAGAGCCTGG---TTCACCGACAGGGTGAATCCAGCAAATTGCAGATC

>264 (139103-139194)
tammar      AGCTACACCCAATGGAACTGAAGCCGTTCCAGGATTATCGAAAACTGAGCAACCTCGGGGGACCTGGGGCTCGAACCCCCCCAGCTGGAAGG
opossum     AGCTGCACCCAATGGAACTAAAGCCGTTCCAGGATTATCGAAAACTGAGCAACCTCGGGGGACCTGGGGCTCGAACCCCCCCAGCTGGAAGG
human       AGCTGCATCCAGTGGAACTAAAGCCGTTCCAGGATTATCAAAAACTGAGCAGCCTTGGGGGACCTGGATCACGGACTCCCCCAACTGGAAGG
chimp       AGCTGCATCCAGTGGAACTAAAGCCGTTCCAGGATTATCAAAAACTGAGCAGCCTTGGGGGACCTGGATCACGGACTCCCCCAGCTGGAAGG
mouse       AGCTGCACCCAGTAGAACTAAAGCCTTTCCAGGATTACCGAAAGCTGAGCAGCCTTGGGGGTCCTGGGTCGCGGACTCCCCCATCTGGAAGG
rat         AGCTGCATCCAGTAGAGCTAAAGCCTTTCCAGGATTACCGAAAGCTGAGCAGCCTTGGGGGTCCTGGGTCACGGGCTCCCCCATCTGGAAGG
dog         AGCTGCACCCAGTGGAACTAAAGCCCTTCCAGGATTATCGGAAACTGAGCAGCCTTGCAGGACCTGGATCACGTACTCCCCCATCTGGAAGG
cow         AGTTGCACCCAGTAGAACTGAAGCCGTTCCAGGATTATCGAAAACTGAATAGCCTTGGGGGACCTGGGTCACGGACTCCCCCATCTGGAAGG
frog        AT-------------------------------------GATAGCTGCCCAAACT----------GTGTCACCTACCATCGCATCTGAAAGA

>265 (139285-139396)
tammar      AGGCCCTTCTCTGGTCTCAGCTCCCGACTTAAAGCCCCACCCACTGGATATAGTGGTGTTGGTGTGTTCCGCACACAGCGCTTCGACCTCTACCAGCAGGTGAGGAAAATGA
opossum     AGGCCCTTCTCTGGTCTCAGCTCCCGACTCAAGGCCCCACCTACTGGATACAGTGGTGTCGGTGTCTTCCGAACCCAGCGCTTCGACCTCTACCAGCAGGTGAGGAAGATGA
human       AGGTCCTTCTCTGGCCTCAATTCCCGTCTCAAGGCCACGCCTTCCACCTACAGT------GGAGTCTTCCGCACCCAGCGCGTCGACCTTTACCAGCAGGTGA-----AGGA
chimp       AGGTCCTTCTCTGGCCTCAATTCGCGTCTCAAGGCCACGCCTTCCACCTACAGT------GGAGTCTTCCGCACCCAGCGCGTCGACCTTTACCAGCAGGTGA-----AGGA
mouse       AGGCCCTTCTCTGGTCTCAATTCCCGTCTCAAGGCCCCACCTTCCACCTACAGT------GGAGTATTCCGAACTCAGCGCATTGACCTCTACCAGCAGGTGA-----AGGA
rat         AGGTCCTTCTCTGGTCTCAATTCCCGGCTCAAGGCCCCACCTTCCACCTACAGT------GGAGTATTCCGGACTCAGCGCATTGACCTCTACCAGCAGGTGA-----AGGA
dog         AGGTCCTTCTCTGGCCTGAATTCCCGTCTCAAGGCCCCGCCTTCTACCTACAGT------GGAGTCTTCCGCACCCAGCGCATCGACCTCTACCAGCAGGTGA-----AGAA
cow         AGGTCTTTCTCTGGCCTCAATTCCCGTCTCAAGGCCCCACCTTCGACCTATAGC------GGAGTCTTCCGCACACAGCGCATCGACCTCTACCAGCAGGTGA-----AGGA
frog        AGATCTTTTTCCGACCTGATGTCCCCTCCCAAGGCCCCACCTGGCTCATGTATTTTTGTTGGATATTGCCTCAGCCAGCTCAGCGCCCTCTAGCAGCAGGTG----------

>266 (139537-139786)
tammar      TGCCCTCAGGCCTCCCCACCAGATGCCCTGCGCTGGATGCCGAAGCCCTGGGAGCGGGCAGGGCCACCCTCTCGTGAGGGTCCACCCCGGCGGGCAGAGGAGTCAGGGCCCCGTGGGGACAAGGATCCTGGGTTGCCCCCACCCCGCTGAGGGAGCTGTCCCCCCCAACCCCCCCACCCCCCCGGGGCCTGTACATAGATATAAATATATAAGGGGGAAGGGGGTGGGTGGGGAGGGGTTGTGGGGCTGG
opossum     TGCCCTCAGGCCTCCCCACCGGATGCCCTGCGCTGGATGCCGAAGCCCTGGGAGCGGGCAGGGCCACCCTCTCGTGAGGGTCCACCCCGGCGGGCAGAGGAGTCAGGGCCCCGTGGGGACAAGGATCCTGGGTTGCCCCCGCCCCGCTGAGGGAGCTG----------------CCCCCCCCTGGGGCCTGTACATAGATATAAATATATAAGGGGGAAGGGGGCGGGTGGGGAGGGGTTGTGGGGCTGG
human       TGCCCCTAGGCCTCCCCACCAGATGCCCTGCGCTGGATACCTAAGCCTTGGGAGCGGACAGGGCCGCCACCTCGAGAAGGGCCCTCCCGACGGGCAGAGGAGCCTGGGTCCCGAGGGGACAAGGAGCCTGGGTTGCCCCCACCCCGCTGAGGGAGTT-----CCTCTTGCCCCCTACCCCC--GGGGCTTGTATATAGATAA--ATATATAAGGGGGAAAGGGGTGGGCGGGGAGGGGTTCTGGGGCTGG
chimp       TGCCCCTAGGCCTCCCCACCAGATGCCCTGCGCTGGATACCTAAGCCTTGGGAGCGGACAGGGCCGCCACCTCGAGAAGGGCCCTCCCGACGGGCAGAGGAGCCTGGGTCCCGAGGGGACAAGGAGCCTGGGTTGCCCCCACCCCGCTGAGGGAGTT-----CCTCTTGCCCCCTACCCCC--GGGGCTTGTATATAGATAA--ATATATAAGGGGGAAAGGGGTGGGCGGGGAGGGGTTGTGGGGCTGG
mouse       T--CCTCAGGCTTCCCCACCAGATGCCCTGCGCTGGATGCCGAAGCCTTGGGAACGGGCAGGGCCACCTTCTCGAGAAGGGCCTCCCCGAAGAGCAGAGGAGCCTGGGTCCCGGGGGGAGAAGGAGCCTGGATTGCCCCCACCCCGCTGAGGGAGTT-----CCCCTTGACCCCCA-TCCCC-GGGGCTTGTATATAGATAA--ATATATAAGGGGGAAAGGGGTGGGTGGGGAGGGGTTGTGG---TGG
rat         T--CCTCAGGCTTCCCCACCAGATGCCCTGCGCTGGATGCCGAAGCCTTGGGAACGGACAGGGCCACCTTCTCGAGAAGGGCCTCCCCGAAGAGCAGAGGAGCCCGGGCCCCGGGGGGAGAAGGAGCCTGGATTGCCTCCACCCCGCTGAGGGAGTT-----CCCCTTGACCCCA--TCCCC-GGGGCTTGTATATAGATAA--ATATATAAGA-GGGAAGGGGTGGGTGGGGAGGGGTCGTGG---TGG
dog         TGTCCCCAGGCCTCTCCACCAGATGCCCTGCGCTGGATGCCGAAGCCCTGGGAGCGGACGGGGCCACCTTCTCGAGAGGGGCCTTCCCGACGGGCAGAGGAGCCTGGGTCCCGAGGGGACAAGGAGCCTGGATTGCCCCCATCCCGCTGAGGGAGTT-----CCCCTTGCCCCCCACCCCCC-GGGGCTTGTATATAGATAAATATATA--AGGGGGAATGGGGTGGGTGGCGAGGGGTAGTCGGGATGG
cow         TGCCCCCAGGCCTCCCCACCAGATGCCCTGCGCTGGATGCCGAAACCTTGGGAGCGGACAGGGCCACCTTCTCGAGAAGGGCCATCCCGAAGGGCAGAGGAGCCTGGGTCCAGAGGGGACAAGGAGCCTGGATTGCCCCCACCCCGCTGAGGGAGTT-----CCCTTTGCCCCCCACCCCCC-GGGGCTTGTATATAGATAAATATATATAAGGGGGAAAGGGGTGGGTGGGGAAGGGTTGT--GGCTGG
frog        TG--------------------------------------------------------------------------------------------------------------------------------------------------------------------------------------------------------------------------------------------------------

>267 (139797-139884)
tammar      CCCCTCCCCCCTCTTCCCCTGGGCCCCTATCCCTGGGGCCGTTTGTTTAAAAAAGAATAAAAGGATTTAAAAAAATATCTGTCCAAGT
opossum     CCCCTCCCCCCTCTTCCCCTGGGCCCCTATCCCTGGGGCCGTTTGTTTAAAAAAGAATAAAAGGATTTAAAAAAAA---TGTCCAAGT
human       CCCCTCCTCCCCCTTCCCCTGGTCCCCTGTCCCTGGGGCTGTTTGTTAAAAAAGTAATAAAAGGATTTAAAAAAAAA-----TCT---
chimp       CCCCTCCTCCCCCTTCCCCTGGTCCCCTGTCCCTGGGGCTGTTTGTTAAAAAAGTAATAAAAGGATTTAAAAAAAAA-----TCT---
mouse       CCCCTCTTCTCC--TCCCCTAGTCCCCTATCCCTGGGGCCGTTTGTTAAAAAAGTAATAAAAGAATTTTAAAAAAAATCGGTCCAAGT
rat         CCCCTCTTCTCT--TCCCCTAGTCCCCTATCCCTGGGGCCGTTTGTTAAAAAAGTAATAAAAGAATTTAAAAAAAA-TCAGTCCA---
dog         CACCCCCCCTTCCCTG-----GTCCCCTATCCCTGGGGCCGTTTGTTAAAAAAGTAATAAAAGGATT----AAAAAA-----------
cow         CCCCTCCTCTCCCCTCCCCTCATCCCCTATCCCTGGGGCCGTTTGTTAAAAAAGTAA---AAGGATT----AAAAAA-----------
frog        ------GTCCCCCTTCCCATGTTCCCCTATATCTCATGCCATTTGTTAAAATAGACAGATAAGGCTTTAAATAACTATTTGTCCATGT

>268 (140112-140313)
tammar      AGCCAGGAAAATCCGACTTTATTTCTTAAATACTGTGAATAGGAAGGGGAAGAGAAAGGTCCCTGGGAGAAGATGGTGAGGGATGGCCATCAAGCAAGAACCTAAGGGTCGTCAGCAAAGGCCCTGTGGGCATTAGGGAAGCGCTGGGGGCTGTAGTTGGGGTCATCCTGAAGTCGTTTTTGGATGTCAGAACGGAGCTGAG
opossum     AGCCAGGAAAATCCGACTTTATTTCTTAAATACTGTGAATGGGGAGGGGAAGAGAG--GTCCCTGGGAGAAGATGGTATGGGATGGCCATCAAGCAAGAACCTAAGGGTCATCAGCAAAGGCCCTGTGGGTATTGGGGAAACGCTGGGGGCTGTAGTTGGGATCATCTTGAAGTCGTTTTTGGATGTCAGAACGGAGCTAAG
human       AGCCAGAAAAATCCGACTTTTATT-TTAAATACTGTGAAGAAGA--GGGGGGA-AACGGTCCCCTGATGA----------GGAGGGCCATAGAGCAAAGAGCTAAGGATCATCAGCAAAGGCCCGCTGGGCATTGGGGAAGCGCTGGGA-CTGTAGTTGGGGTCTTCCTGCAGTCGTTTTTGTATATCAGACCGGAGCTAAG
chimp       AGCCAGAAAAATCCGACTTTTATT-TTAAATACTGTGAAGAAGA--GGGGGGA-AACGGTCCCCTGATGA----------GGAGGGCCATAGAGCAAAGAGCTAAGGATCATCAGCAAAGGCCCGCTGGGCATTGGGGAAGCGCTGGGA-CTGTAGTTGGGGTCTTCCTGCAGTCGTTTTTGTATATCAGACCGGAGCTAAG
mouse       AGCCAGGAAAATCCGACTTTTATT-TTAAATACTGTGAAGAAGG----GGGGA-AGTGGTCCCCTGGTGA----------G----------------AAAGCTAGGGGTCATCAGCAAATGCCCGATGGGCATTAGGGAAGCGCTGGGGGCTGTAGTTGGGATCTTCCTGCAGTCGTTTTTGGATATCAGACCGGAGCTAAG
rat         AGCCAGGAAAATCCGACTTTTATT-TTAAATACTGTGAAGAAGG----GGGGA-AATGGTCCCCTGGTGA----------G----------------AAAGCTAGGGGTCATCAGCAAATGCCCGGTGGGCATTAGGGAAGCGCTGGGGGCTGTAGTTGGGATCTTCCTGCAGTCGTTTTTGAATATCAGACCGGAGCTAAG
dog         AGCCAGGAAAATCTGACTTTTA-TCTTAAATACTGTGAAGAAGAT--GGGGGA-AATGGTCCCCTGATGA----------GGGGGGCCAAAGAGCAAACAGCTAGGGATCATCAGTGAAGGCCCGGTGGGCATTAGGGAAGCGCTGGGGGCTGTAGTTGGGGTCTTCCTGCAGTCGCTTCTGTATATCAGCCCGGAGCTAAG
cow         AGCCAGGAAAATCTGACTTTTTATCTTAAATACTGTAAAGAAGAAGGGGGGGA-AATGGTCCCCTGATGA----------TGGGGGCCATGG-------AGCTAGGGATCATCAGCAAAGGCCCTGTGGGCATTCGGGAAGCGCTGGGGGCTGTAGTTGGGGTCTTCCTGCAGTCGCTTTTGTATGTCAGCCCGGAGCTAAG
frog        ----------------------TTCT--ATTTCTGTAAAC----------------------------------------------------------------------------------------------------------------------------------CAGCCGCACTATTATATCTGTC-GCAGTTTAG

>269 (140500-140520)
tammar      CATCCCGGCTAATCCAATCCC
opossum     CATCCCAGCTTAT---TTCCC
human       CTTCCCAG--------ATGCC
chimp       CTTCCCAG--------ATGCC
mouse       CTTCCCAA--------ATGCC
rat         CTTCCCAA--------ATGCC
dog         CTTCCCAG--------ATGCC
cow         CTTCCCAG--------ATGCC
frog        ---------------------

>270 (140653-140877)
tammar      AGAACTGCTATTCTGTTTTGAGAGGGTGCACCTGCTGCCTGTAGCTCTCCTGAACCTCTGGTGCCTCCAGGTCATGACTCAGGCTCTCGGAGCTAGTCAGAGGTCGGGCTCCAGCTGCCTTGGCTGCCCTGCTCACAGCCTCTGAAAGAAGCAGCTGAGGGCCCTCGCCCTGCATCGTCTAAGGGGAGAAGAATGGCTTTCAGCATCAGACCAGCTCTCCACCCC
opossum     AGAATTGCTATTCTGTTTTGAGAGGGTGCACCTGCTGCCTGTAGCTCTCCTGAACCTCTGGTGCCTCCAGGTCATGACTCAGGCTCTCCGAGCTAGTTAGAGGTCGGGCTCCAGCTGCCTTGGCTGCCCTGCTCACAGCCTCTGAGAGGAGCAGCTGAGGGCCCTCGCCCTGCATCGTCTAAGGAGAGAAGAATGGCTTTCAGCATCTCACCAGCTCTCCACCCC
human       ACCAC-CCTATTCTGCTTCAA--GGTGGCACCTGCTGCCTGTAGCTCTCCTGAACCTCTGGTGCCTCCAGGTCCCGGCTCAGGCTCTCGGGGCTCGTCAGGGGCCGAGCTCCGGCTGCCTTAGCTGCCCGGCTCACAGCCTCTGAGAGAAGCAGCTGGGGGCCCTCACCCTGCATCGTCTGGGGGGAGGGAAAAGAGGATCAACGTCAGATCCAGTCACC-ATCC
chimp       ACCAC-CCTATTCTGCTTCAA--GGTGGCACCTGCTGCCTGTAGCTCTCCTGAACCTCTGGTGCCTCCAGGTCCCGGCTCAGGCTCTCGGGGCTCGTCAGGGGCCGAGCTCCGGCTGCCTTAGCTGCCCGGCTCACAGCCTCTGAGAGAAGCAGCTGGGGGCCCTCACCCTGCATCGTCTGGGGGGAGGGAAAAGAGGATCAACGTCAGATCCAGTCACC-ATCC
mouse       ACCAC-CCTATTCTGCTGCAAGTGGGGGCACCTGCTGCCTGTAGCTCTCCTGAACCTCTGGTGCCTCCAGGTCCCGGCTCAGGCTCTCGGGGCTTGTCAGGGGCCGAGCTCCGGCTGCCTTAGCTGCCCGGCTCACTGCCTCTGAGAGTAGCAGCTGGGGGCCCTCACCCTGCATTGTCTGGGGAGAGGGAAAAGGGGATCAATATCAGACCCAGTCACCA-CCC
rat         ACCAC-CCTATTCTGCTGCAAGTGGGGGCACCTGCTGCCTGTAGCTCTCCTGAACCTCTGGTGCCTCCAGGTCCCGGCTCAGGCTCTCGGGGCTTGTCAGGGGCCGAGCTCCGGCTGCCTTAGCTGCCCGGCTCACTGCCTCTGAGAGTAGCAGCTGGGGGCCCTCACCCTGCATTGTCTGGGGAGAGGGAAAAGGGGATCAACATCAGACCCAGTCACCA-CCC
dog         ACCAC-CCTATTCTGCTTCAAGTGGGGGCACCTGCTGCCTGTAGCTCTCCTGAACCTCTGGTGCCTCCAGGTCCCGGCTCAGGCTCTCGGGGCTCGTCAGGGGCCGAGCTCCGGCTGCCTTAGCTGCCCGGCTCACGGCCTCTGAGAGAAGCAGCTGGGGGCCCTCACCCTGCATCGTCTGGGGGGAGGGAAAAGAGGATCGACGTCAGATCCAGTCAACCACCC
cow         ACCAC-CCTATGCTGCTTCAAGTGGGGGCACCTGCTGCCTGTAGCTCTCCTGAACCTCTGGTGCCTCCAGGTCCCGGCTCAGGCTCTCGGGGCTCGTCAGGGGCCGAGCTCCGGCTGCCTTAGCTGCCCGGCTCACGGCCTCTGAGAGAAGCAGCTGGGGGCCCTCACCCTGCATCGTCTGGGGAGAGGGAAAAGAGGATCAAGGTCAGATCCAGTCA-CCACCC
frog        -----------------------------ACCTGTTCTCTGTACCTTCCTTGTGCTTCACTGTTATCCAGCTCCCTCCTAACACAGTCTGTACTGCTCTCTGGTTTGGCTCCTGTGGCTTTCATTGCACGGCTCACAGCTTCAGAGAGGGACAAGTGTGGCCCTTCACCTTGCATTGTCTGGGAAGAGGGCAAAAATGTTGCACATCAGCCCTGTACCCTAAACC

>271 (141179-141316)
tammar      AAGGGAAAGGGAGCCAAACCTTGCGTCTCTTGGCGGGCATGCCGCTGAGGTAGGCATCACTCAGGGGAGGCTGTGGTTTCACCTTTCTCTGGCTCTGGATATCCTGCTGGATAATTGGAACCCACTCCTGGGGAAAAG
opossum     AAGGGAAAGGGAGCCAAACCTTGCGTCTCTTGGCGGGCATGCCGCTGAGGTAGGCATCACTCAGGGGAGGCTGTGGTTTCACCTTTCTCTGGCTCTGGATATCCTGTTGGATGATTGGAACCCACTCCTGGAGAAAAG
human       --GGAAGAGGAAAACCAACCTTGCGTCTCTTGGCAGGCATACCACTGAGGTAGGCATCACTCAGAGGGGGCTGCGGTTTCACCTTCCGCTGGCTCTGAATGTCCTGCTGGATAATAGGGACCCATTCCTGGGGA----
chimp       --GGAAGAGGAAAACCAACCTTGCGTCTCTTGGCAGGCATACCACTGAGGTAGGCATCACTCAGAGGGGGCTGCGGTTTCACCTTCCGCTGGCTCTGAATGTCCTGCTGGATAATAGGGACCCATTCCTGGGGA----
mouse       A---AAGAG----ACCAACCTTTCGTCTCTTGGCAGGCATGCCACTGAGGTAGGCATCACTCAGGGGCGGCTGAGGTTTCACCTTCCGCTGGCTCTGAATGTCCTGCTGGATAATAGGGACCCATTCCTGGGGA----
rat         -----AGAG----ACCAACCTTTCGTCTCTTGGCAGGCATGCCACTGAGGTAGGCATCACTCAGGGGCGGCTGAGGTTTCACCTTCCGCTGGCTCTGAATGTCCTGCTGGATAATAGGTACCCATTCCTGGGGA----
dog         ---GAAGAGGCAGACCAACCTTGCGTCTCTTGGCAGGCATACCACTGAGGTAGGCATCGCTCAAGGGGGGCTGCGGCTTCACTTTCCGCTGGCTCTGAATGTCCTGCTGGATAATCGGGACCCACTCCTGTGGA----
cow         NNNGAAGAGGCAAACCAACCTTGCGTCTCTTGGCAGGCATACCACTGAGGTAGGCATCGCTCAGGGGGGGCTGCGGTTTCACTTTCCGCTGGCTCTGAATGTCCTGCTGGATAATAGGGACCCATTCCTGGGGA----
frog        -----------------ACTTTGCGGCGCTTTGCAGGCATGCCACTCAGGTAGGCATCACTCAAGGGTGGCTGCTGTTTCATCTTCCGCTGGTTCTGCATATCTTGTCTGATTACAGGAACCCATTCCTGGG----AG

>272 (141393-141453)
tammar      CGCTTACTGGAGGAACAGCGGCAGCCCAGGGCTCGGTCTCAGCTGTAGCTCCATCCTGTTC
opossum     CACTTACTGGAGGAACAGCAGCAGCCCAGGGCTCTGTCTCAGCTGTAGCTCCACCCTGGTC
human       CACTTACTGGGGGGACTGCAGCTGCCCAAGGTTCTGTCTCAGCTGAAGCTCCATCCTGTTC
chimp       CACTTACTGGGGGGACTGCAGCTGCCCAAGGTTCTGTCTCAGCTGAAGCTCCATCCTGTTC
mouse       CACTTACAGGGGGGACTGCAGCTGCCCAGGGTTCTGCATCAGCTGAAGCTCCATCCTGTTC
rat         CACTTACAGGGGGGACTGCAGCTGCCCAGGGCTCTGCATCGGCTGAAGCTCCATCCTGTTC
dog         CACTTACTGGGGGGACGGCAGCTGCCCAAGGCTCAGTCTCGGCTGCAGCTCCGTCCTGCTC
cow         CACTCACTGGGGGGACTGCAGCTGCCCAAGGTTCTGTCTCAGTAGAAGCTCCATCCTGTTC
frog        AACTCACTGGGGGCACAGATGCTGCCCATTGCTCAGTCTGTGCATATGGTGGGTACTGAAC

>273 (141467-141545)
tammar      CCTTCGGGAGCAGGAGGTGGTCCCCGGGACATGGCCTCCTCTGCAGTGGTGCCAGGGGCTGGAGAGGCATTCTCCCGCT
opossum     CCCTCAGGAGCAGGAGGTGGTCCCCTAGACATGGCCTCCTCTGCAGTAGTGCCAGGGGCTGGGGAGGCATTTTCCCGCT
human       CCCTCAGGAGCAGGAGGTGGACCTCGGGACATGGCCTCTTCTGCTGTTGTTCCAGGGGCTGGGGAAGCATTCTCCCGCT
chimp       CCCTCAGGAGCAGGAGGTGGACCTCGGGACATGGCCTCTTCTGCTGTTGTTCCAGGGGCTGGGGAAGCATTCTCCCGCT
mouse       CCTTCAGGAGCAGGGGGCGGGCCTCGGGACATGGCTTCTTCTGCTGTTGTTCCAGGGGCTGGGGAAGCATTCTCTCTCT
rat         CCTTCAGGAGCAGGGGGTGGACCTCGGGACATGGCTTCTTCTGCTGTTGTTCCGGGGGCTGGGGAAGCATCCTCTCTCT
dog         CCCTCAGGTGCAGGAGGAGGCCCTCGAGACATGGCCTCTTCTGCCGTTGTTCCTGGGGCCGGGGAGGCATTCTCCCGCT
cow         CCCTCAGGAGCAGGAGGTGGGCCTCGGGACATGGCCTCTTCTGCTGTAGTTCCAGGGGCCGGGGAAGCATTCTCCCGCT
frog        CTGTCAGGAACTGGAGAGGCAGCACCA-----------TTCTGCTCTGGATGCAGGGGAAGAGGAAGGAGACCAGCACT

>274 (141649-141716)
tammar      TACCTGGGGTTCAGGAGTTCTCTCTGCTCCTTGGATTTCCATTGGTTCCTCAAGAACTGGCTGTGAAA
opossum     TACCTGGGGTTCAGGAGTTCTCTCTGCTCCTTGGATTTCCATCGGTTCCTCAAGAACTGGCTGTGAAA
human       TACCTGAGGCTCAGGAGCTCTTTCTGCTCCCTGAACTTCCATTGGCTCCTCAGGAAGTGGCTGTGAAA
chimp       TACCTGAGGCTCAGGAGCTCTTTCTGCTCCCTGAACTTCCATTGGCTCCTCAGGAAGTGGCTGTGAAA
mouse       TACCTGAGGTTCAGGAGTTCTTTCTGCTCCCTGAACTTCCATCGGCTCTTCAGGAAGTGTCTGTGAAA
rat         TACCTGAGGCTCAGGAGTTCTTTCTGCTCCCTGAACTTCCATTGGCTCTTCAGGAAGTGCCTGTGAAA
dog         TACCTGAGGCTCAGGAGTCCTCTCTGATCCCTGAACTTCCATCGGCTCCTCAGGAAGTGGCTAGGAAA
cow         TACCTGAGGCTCAGGAGTTCTCTCTGATCCCTGAACTTCCATTGGCTCCTCAGGAAGTGTCTGTGAGA
frog        TACCTGACGCTAAGGAGATCTGTATGCTTCCAGTACCTCCCTTGGCAGCTCAGAAACTGCCTGACAAA

>275 (141833-141988)
tammar      CCCTCACCTGGGAGGGATCACCAGTTCTTCTAACGTATCTCAGGACAGCATCAGGCCCTACAGGCATGTGCTCCAGCACAACTTGCAGCCGAAGTCCCATCATGGTAGTCAGCCAACTCACCAGGGATGGGTTCACCCCTCCAGACATCCGGCGCT
opossum     CCCTTACCTGGGAGGGATCTCCAGTTCTTCGAACATATCGCAGGACAGCATCAGGCCCTACAGGCATGTGCTCCAGCACAACTTGCAGCCGAAGCCCCATCATAGTTGTCAGCCAACTCACCAGGGATGGGTTCACCCCTCCAGACATACGGCGCT
human       CCCTTACCTGGGGGGGATCACCAACCCTGCGAACGTATCTGAGAATGGCATCAGGGCCTACAGGCATGTGCTCCAGTACCACCTGAAGCCTCAGTCCCATCATAGTGGTCAGCCAGCTCACCAAGGAGGGATTCACCCCACGAGACATACGACGCT
chimp       CCCTTACCTGGGGGGGATCACCAACCCTGCGAACGTATCTGAGAATGGCATCAGGGCCTACAGGCATGTGCTCCAGTACCACCTGAAGCCTCAGTCCCATCATAGTGGTCAGCCAGCTCACCAAGGAGGGATTCACCCCACGAGACATACGACGCT
mouse       CCCTTACCTGAGGAGGATCACCAACCCTACGAACATATCTGAGGATGGCGTCGGGACCCACAGGCATGTGCTCCAAGACCACCTGAAGCCTCAGTCCCATCATGGTTGTCAGCCAGCTCACCAAGGATGGATTCACCCCGCGAGACATGCGGCGCT
rat         CCCTCACCTGAGGAGGATCACCAATCCTGCGCACATATCTGAGGATGGCGTCGGGACCCACGGGCATGTGCTCTAAGACCACCTGAAGCCTGAGTCCCATCATAGTTGTCAGCCAGCTCACCAAGGATGGATTCACCCCACGAGACATGCGGCGCT
dog         CCCTTACCTGGGGTGGGTCGCCAACCCTGCGGACGTATCTGAGGATGGCATCGGGGCCCACAGGCATGTGCTCCAGAACCACCTGAAGCCTCAGCCCCATCATAGTGGTCAGCCAGCTCACCAGGGACGGGTTCACCCCACGAGACATGCGACGCT
cow         CTCTTACCTGAGGGGGATCCCCAACCCTGCGAACGTATCTGAGAATGGCATCAGGGCCTACAGGCATGTGTTCCAGTACCACCTGCAGCCTCAGTCCCATCATAGTGGTCAGCCAGCTCACCAAGGACGGATTCACTCCACGAGACATGCGACGCT
frog        CTCTCACCTGCGGAACATCTCCCACTCTCCGTATATGTCTCTGTATGCCCTCAGTC---ACAGGCATCTGCCCCAACAGCACTTGAAGACGGAGGGACAGGACAGACGTCA-------------------------CCCACGAGACAAGC------

>276 (142465-142597)
tammar      CTTACAATTCTGCCATTGATGACATCAGTGAGTGCACTCTGCTGTCCTCCCAGGCAGTGCAGGTTCAGAGCCAGACATTCAAACAGCCCCTGGTTACATAGCTCCAGCAGTCGCGCCCCAAACCCACCATCTG
opossum     CTTACAATTCTACCATTGATGACATCTGTAAGTGCGCTCTGCTGTCCCCCTAAGCAATGCAGATTGAGGGCCAGACACTCGAACAGCCCCTGGTTACACAGCTCCAACAGCCGTGCCCCAAACCCACCATCTG
human       CTTACAATTCGGCCATTGATAACAGCAGCAAGCTCCATCTGCTGTCCCCCCAAGCAGTGCAGGTTTAGGGCCAGGCATTCAAACAGGCCTTGGTTACACAACTCCAGCAACCGGGCCCCAAATCCACTATCTG
chimp       CTTACAATTCGGCCATTGATAACAGCAGCAAGCTCCATCTGCTGTCCCCCCAAGCAGTGCAGGTTTAGGGCCAGGCATTCAAACAGGCCTTGGTTACACAACTCCAGCAACCGGGCCCCAAATCCACTATCTG
mouse       CTTACAATTCGACCATTGATGACAGCAGCAAGCTCCATTTGCTGTCCCCCCAAGCAGTGGAGGTTCAGGGCCAAGCATTCAAACAGGCCCTGGTTACACAGCTCCAGCAACCGGGCTCCAAATCCACTGTCTG
rat         CTTACAATTCGGCCATTGATGACAGCAGCAAGCTCCATTTGCTGGCCCCCCAAGCAGTGCAGGTTCAGGGCCAAGCATTCAAACAGGCCCTGGTTACATAGCTCCAGCAGCCGGGCTCCAAATCCACTGTCTG
dog         CTTACTATCCGGCCATTGATGACAGCAGCGAGTTCCATCTGCTGGCCCCCCAAGCAGTGCAGGTTGAGGGCCAGGCACTCAAACAGGCCCTGGTTACACAACTCCAACAAACGGGCCCCAAATCCACTATCTG
cow         CTTACAATTCGGCCATTGATGACAGCAGCAAGCTCCATCTGCTGTCCCCCCAAGCAGTGCAGGTTCAGGGCCAAGCATTCAAACAGGCCCTGGTTACACAGCTCCAGCAGTCGGGCCCCAAATCCACTGTCTG
frog        CGTACAATTCTCTCATTAATGACAGATGTGAGAGCACTCTGGTCCCCTCGGAGGCAATACAGGTTGAGAGCAAGCCATTCAAAGAGAGACTGGTTACACATCTCAAGAAGCCGCTGTCCGAATGTGGAATCTG

>277 (142668-142782)
tammar      CCTTACCTGTGCAGTGCAATACATGGGAAGCAATGCCATTGAATTGCTCCTGGAGAAACTCCAGATTTGTCCTAGTGATGTCCACACCTGGTTGTACTTGCACAGAGGCCTAAGA
opossum     CCTGACCTGTGCAGTGAAGTACATGGGAAGCAATGCCATTGAATTGCTCCTGGAGAAACTCCAGGTTGGTCCTAGTGATGTCCACACCCGGCTGTACCTGCACAGAGGCCTAAGA
human       CCTGACCTGTGCAATGCAGCACATGCGCAGCAATGCTATTAAACTGCTCTTGGAGAAATTCCAGGTTTGTCCGGATGATGTCCACACCTGGCTGAACCTGCACCAAGGACTGAGA
chimp       CCTGACCTGTGCAATGCAGCACATGCGCAGCAATGCTATTAAACTGCTCTTGGAGAAATTCCAGGTTTGTCCGGATGATGTCCACACCTGGCTGAACCTGCACCAAGGACTGAGA
mouse       CCTGACCTGTACAGTGCAGCACATGAGCAGCAATGCTGTTAAACTGCTCTTGGAGAAATTCTAAATTTGTCCGGATGATATCCACACCTGGCTGAACCTGTACCAAAGACTGAGA
rat         CCTGACCTGTACAGTGCAGCACGTGAGCAGCAATGCTGTTAAATTGCTCCTGGAGAAATTCTAAATTTGTCCGGATGATATCCACACCTGGCTGAACCTGCACCAAAGACTGAGA
dog         C-TCACCTGTGCAGTGCAGCACATGAGCAGCAATGCTGTTGAACTGCTCCTGGAGAAACTCCAGGTTGGTCCGGATGATGTCCACACCAGGCTGAACCTGCACCAAAGACTGAAA
cow         CCTGACCTGTGCAGTGCATCACATGAGCAGCAATGCTGTTAAATTGCTCTTGGAGAAATTCCAGGTTTGTTCGGATGATGTCCACACCTGGCTGAACTTGCACCAAAGACTGAGA
frog        TCTGACCTGCACAATGTAGGATGTGTGTTGTGATCCTGTTGAACTGATCCTGTAGAAATTCAAGGTTTGTTCTTGTGATATCAACA-----------------------------

>278 (143047-143108)
tammar      ACTCACAAAGCTCTCTCGAACATACTCCTCCAATCCTGTGATCAGTGTATGGGTTGCCATCT
opossum     ACTCACAAAGCTCTCTCGAACATACTCCTCCAATCCCGTGATCAGGGTGTGGGTTGCCATCT
human       ACTCACAAAACTCTCCCGCACATACTCTTCTAGCCCCGTGATCAATGTGTGGGTTGCCATCT
chimp       ACTCACAAAACTCTCCCGCACATACTCTTCTAGCCCCGTGATCAATGTGTGGGTTGCCATCT
mouse       ACTTACAAAACTCTCCCTTACATACTCTTCCAGCCCAGTGATCAGTGTGTGGGTCGCCATCT
rat         ACTTACGAAACTCTCCCGTACATACTCTTCCAGCCCCGTGATCAACGTGTGGGTTGCCATCT
dog         ACTCACGAAACTCTCCCGCACGTATTCTTCCAGCCCCGTGATCAATGTGTGGGTCGCCGTCT
cow         ACTCACAAAACTCTCCCGCACATATTCTTCAAGCCCCGTGATCAACGCGTGGGTTGCCGTCT
frog        -CTTACAAAGCTTTCTCTTATGTACTCTTCCAGGCCATTAGTAAGATTTCTTGATGCCATCT

>279 (143397-143575)
tammar      ACCCGGATGTTGTGGGGTGTGGGCTCACGGCCTCCCAGGTAGTGTTGATGAAAGAAGCCCCGAAGCTGAGGCTGGAGTCGCTGAAGTGGCTGGAAGTGCCCATGGAGAAGCATTACTACGTCTACCATGGAGAAGTTCTGACAGAGGAGAGATAGCAATGCCCCAAAGAACCCTGGAAA
opossum     ACCCGGATGTTGTGGGGTGTGGGCTCACGGCCTCCCAGGTAGTGCTGATGAAAGAAGCCCCGAAGCTGGGGCTGGAGTCGCTGGAGGGGCTGAAAGTGCCCATGGAGAAGCATTACTACATCTACCATGGAGAAGTTCTGGCACAGGAGAGAGAGCAATGCCCCAAAGAATCCTGGAAA
human       ACCCGGATGTTACTGGGTGTGGGCTCCTGACCACCCAGGTAGTGCTGGTGGAAGAAGGATCGCAGCTGGGGCTGGAGCCGTTGTAGTGGCTGGAAATGCCCATGGAGAAGCATCACTACGTCCACCATAGAGAAGTTCTGGCACAGAAGAGAAAGCAAGGCCCCAAAGAATCCT-----
chimp       ACCCGGATGTTACTGGGTGTGGGCTCCTGACCACCCAGGTAGTGCTGGTGGAAGAAGGATCGCAGCTGGGGCTGGAGCCGTTGTAGTGGCTGGAAATGCCCATGGAGAAGCATCACTACGTCCACCATAGAGAAGTTCTGGCACAGAAGAGAAAGCAAGGCCCCAAAGAATCCT-----
mouse       ACCCGGATGTTGCTAGGCGTGGGCTCCTGGCCACCCAGGTAGTGCTGGTGGAAGAAAGATCGCAGCTGTGGCTGGAGCCGCTGCAGTGGCTGGAAATGGCCATGGAGAAGCATCACCACATCCACCATGGAGAAATTCTGGCACAGGAGAGAGAGCAGAGCTCCGAAGAATCCTGGGAA
rat         ACCCGGATGTTGCTGGACGTGGGCTCCTGGCCACCCAGGTAGTGCTGGTGGAAGAAAGATCGTAGCTGTGGCTGGAGCCGCTGTAGTGGCTGGAAATGGCCATGGAGAAGCATCACCACATCCACCATGGAGAAATTCTGGCACAGAAGAGAGAGCAGAGCTCCAAAGAATCCTGGGAA
dog         ACCCGTATGTTACCGGGTGTGGGCTCTTGGCCACCCAGGTAGTGCTGGTGGAAAAAGGACCGCAGCTGGGGCTGGAGCCGCTGCAGTGGCTGGAAATGGCCGTGAAGAAGCATCACCACGTCTACCATGGAAAAGTTCTGGCACAAAAGAGAAAGCAGGGCCCCGAAGAATCCT-----
cow         ACCCGGATGTTACCAGGTGTGGGCTCCTGGCCACCCAGGTAGTGCTGGTGGAAGAAAGACCGCAGCTGGGGCTGGAGCCGCTGCAGGGGCTGGAAATGCCCGTGGAGCAGCATCACCACATCCACCATGGAAAAGTTCTGGCACAGAAGAGACAGCAGGGCCCCGAAGAATCCT-----
frog        ACCTGGATGTTATTAGGTGTGGGATCCTGGTGT---AGATACTCCTGAAGAAAGAAGGATCTCAGTTGAGGCTGCAGATTCTGCAAAGGCTGGGAATGACCATGCAGTAACATTACCATATCGACCAGGGAGAAATTGTGACAAATCAAGGTGAGTAAGTCACCAAAAAATCCTGAACA

>280 (143856-144034)
tammar      CTCACCAAGGGCTCCATCTGCCCCAGGTTCAAAAATGTTGCTGGAGCCACTAAGACGCTGGATAAAGGCTGCAATGCTTTCACTGCTACCTGCTCTTGCTCCAAGAGAGCCTAACAGGGAACTCAGCACACCCTGTACCACTGAAGTGAAAAACTCAGGAGGCAGGCTCTCAGGTCCCA
opossum     CTCACCAAGGGCTCCATCTGCTCCAGGTTCGAAAATGTTGCTGGAGCCACTAAGGCGCTGGATAAAGGCTGCAATGCTCTCACTGCTACCTGCCCTTGCTCCAAGAGAGCCCAGCAGGGAACTCAGCACACCCTGCACCACTGAGGTGAAGAACTCGGGAGGCAGGCTCTCAGGTCCCA
human       CTCACCAAGGGCCCCATCAGCTCCAGGCTCAAAGATGTTGCTGGATCCACTGAGGCGTTGTATGAAGGCAGCAATACTTTCACTGCTGCCAGCCCGAGCCCCCAGGGAGCCCAGCAGGGAGCTGAGCACACCCTGCACCACTGAGGTAAAAAACTCCGGTGACAGGCTCTCAAGACCCA
chimp       CTCACCAAGGGCCCCATCAGTTCCAGGCTCAAAGATGTTGCTGGATCCACTGAGGCGTTGTATGAAGGCAGCAATACTTTCACTGCTGCCAGCCCGAGCCCCCAGGGAGCCCAGCAGGGAGCTGAGCACACCCTGCACCACTGAGGTAAAAAACTCCGGTGACAGGCTCTCAAGACCCA
mouse       CTTACCAAGGGCGCCATCAGCCCCAGGCTCAAAGATGTTGCTGGATCCACTGAGGCGTTGGATGAAGGCAGCGATACTCTCACTGCTGCCAGCTCGAGCCCCCAAGGAGCCCAGGAGGGAGCTCAACACGCCCTGCACCACTGAGGTGAAAAACTCTGGTGGCAGGCTCTCAGGACCTA
rat         CTTACCAAGGGCGCCATCAGCCCCAGGCTCAAAGATGTTGCTGGATCCACTGAGGCGTTGGATGAAGGCAGCAATACTCTCGCTGCTGCCAGCACGAGCCCCCAAGGAGCCCAGGAGAGAGCTCAACACGCCCTGCACCACTGAGGTGAAAAACTCTGGTGGCAGGCTCTCAGGACCTA
dog         CTCACCGAGGGCCCCATCTGCCCCAGGCTCGAAGATGTTACTGGATCCGCTGAGGCGCTGGATGAAAGCAGCGATGCTCTCACTGCTGCCGGCCCGCGCCCCCAGGGAGCCCAGCAGGGAGTTCAGCACACCCTGCACCACAGATGTAAAAAACTCCGGTGAAAGGCTCTCAAGACCCA
cow         CTCACCGAGAGCCCCATCGGCCCCGGGCTCAAAGATGTTGCTGGACCCACTGAGGCGCTGTATGAAAGCAGCGATGCTCTCACTGCTGCCAGCCCGGGCCCCCAGGGAGCCCAGCAGCGAGCTCAGCACACCCTGCACCACTGAGGTGAAGAACTCCAACGGCAGGCTTTCAGGACCCA
frog        ----------------TCTGCATCAGGCTGGAAAATGTTGTGGGAGCCACTGAGCCTCTGAATGAAAGCTGCAATGCTTTCTGTTCCACCAGCT---GCACTCAAAGACCCCAGCATGGATGAAAGGACACCCTGAACAACACTAGTGAAAAACTCTGGAGGAAGAGACTCTGG-----

>281 (144053-144086)
tammar      CCCCCAGCCCTGCTGGAGGGGACCCAGGTGGTGG
opossum     CCCCCAGCCCTGCTGGAGGGGACCCAGGTGGTGG
human       CCACCA--------GAAGGGGAGCCTGGTGGGGG
chimp       CCACCA--------GAAGGGGAGCCTGGTGGGGG
mouse       CCACCA--------GAAGGAGACCCTGGTGGGGG
rat         CCACCA--------GAAGGGGATCCTGGAGGCGG
dog         CCACCA--------GAAGGGGACCCTGGTGGGGG
cow         CCACCA--------GAAGGGGACCCCGGTGGGGG
frog        ----------TGCGGCAG------CTGGAGGGGG

>282 (144136-144157)
tammar      GGTGGGGCAGTCTGTGTTGCCT
opossum     GGTGGAGCACTCTGTGTTGCCT
human       GGTGGAGCTGTCTGTGTTGCCT
chimp       GGTGGAGCTGTCTGTGTTGCCT
mouse       GGTGGAG----CTGTGATGCCT
rat         GGTGGAG----CTGTGATGCCT
dog         GGTGGAGCTGTCTGTGCTGCCT
cow         GGAGGAGCTGTTTGTGTTGCCT
frog        GGAGGAGCAGTCTGTGTAGCCT

>283 (144578-144661)
tammar      CACCACTCACCTGAAGAAAATCTGTCATGCCCTGGAGGAAGGCAGGGACACCTGGCATGGCCACAGTGATGGTAGGAGAGCCTA
opossum     CACCACTTACCTGAAGAAAATCTGTCATGCCCTGGAGGAAGGCAGGGACACCTGGCATGGCCACAGTGATGGTGGGAGAGCCTA
human       CACCACTCACCTGCAAGAAGTCAGTCATGCCTTGGAGAAAGGCAGGGACACCAGGCATCGCCACAGTGATGGTGGGAGAAGCCA
chimp       CACCACTCACCTGCAAGAAGTCAGTCATGCCCTGGAGAAAGGCAGGGACACCAGGCATCGCCACAGTGATGGTGGGAGAAGCCA
mouse       CGCCACTCACCTGCAAAAAATCAGTCATGCCCTGGAGAAAAGCAGGGACACCAGGCATTGCCACAGTGATGGTGGGAGAAGCCA
rat         --CCACTCACCTGCAAAAACTCAGTCATGCCCTGGAGAAAAGCAGGAACTCCAGGCACTGCCACAGTGATGGTGGGAGAAGCCA
dog         CACAACTCACCTGCAGAAAGTCAGTCATGCCCTGTAGAAAGGCGGGGACGCCGGGCATGGCCACGGTGATGGTGGGAGAAGCCA
cow         CACCACTCACCTGCAAGAAGTCCGTCATGCCCTGGAGAAAGGCGGGTACACCAGGCATCGCCACAGTAATGGTGGGAGAAGCCA
frog        CAGCACACACCTGTAATATATCTGTGACACCCTGTAAAAAGGCCGGCATTCCAGGCACGGTAACAGTAATACTCGGCGAACCCA

>284 (144670-144884)
tammar      CCTCCAACTCCTGGCCCTCCAGGCCCCAGCAGATTCCCCAGAAGCTGAGAAAACTGAAGCTCAGTGGGAGGAGGTGGTGGTGGGGCCTGAGCAGGTCCTCCTGGGGCCGGTGCAGCAGTGGTGGCTGTGTTGGTGGTACCAGCACTTGCAGAGGCTGTAGCTGGGGCAGAGGGTGGGGCCAGGCCTGAGGCCCCTTGAGCTATTAAGGTAGAAAG
opossum     CCTCCAACCCCTGGCCCTCCAGGTCCCAACAGATTCCCCAGAAGTTGAGAGAACTGAAGCTCAGTTGGAGGAGGTGGTGGAGGT---TGAGCAGGTCCTCCTGGGGCTGGCCCAGCTGTGGTGGCTGTATTGGTGGTACCAGCACTTGCAGAGGCTGTAGCTGGAGCAGGGGGTGGGGCCAGGCCTGAAGCCCCCTGAGCTATTAAGGTAGAAAG
human       CCTCCAGCCCCTGGCCCTGCAGGCCCTAGCAGGTTCCCCAGAAGCTGAGAGAACTGAAGATCAGCGGGTTGAGGGGTGGGTGGAGGCTGGGCAGGCCCCCCAGGAGCGGGGCCAGCTGTGGTAGCTGTGTTGGTGGTGCCAGCACTGGCAGAAGCAGTGGCAGGGGCTG---GTGGAGCCATACCTGGGGTCCCCTGAGCTGT------------
chimp       CCTCCAGCCCCTGGCCCTGCAGGCCCTAGCAGGTTCCCCAGAAGCTGAGAGAACTGAAGATCAGCGGGTTGAGGGGCGGGTGGAGGCTGGGCAGGCCCCCCAGGAGCGGGGCCAGCTGTGGTAGCTGTGTTGGTGGTGCCAGCACTGGCAGAAGCAGTGGCAGGGGCTG---GTGGAGCCATACCTGGGGTCCCCTGAGCTGT------------
mouse       CCCCCAGCCCCTGGCCCTGCAGGCCCCAGCAGATTTCCCAGGAGCTGAGAGAACTGAAGATCAGCGGGCTGAGG---AGGTGGAGGCTGGGCAGGACCCCCAGGAGCAGGGCCAGCTGTGGTAGCTGTGTTGGTAGTACCAGCACTAGCTGAAGCAGTGGCAGGAGCTGGAGCCTGAGCCATTCCTGGAGTCCCCTGAGCTGT------------
rat         CCCCCAGCCCCTGGCCCTGCAGGCCCCAGCAGATTTCCCAGGAGCTGAGAGAACTGAAGATCAGCGGGCTGAGG---AGGTGGAGGCTGGGCGGGACCCCCAGGAGCAGGGCCGGCTGTGGTGGCTGTGTTGGTAGTGCCAGCACTAGCTGAAGCAGTGGCCGGAGCTGAAGCCGGAGCCATTCCTGGAGTCCCCTGAGCTGT------------
dog         CCGCCGGCCCCAGGCCCTGCTGGCCCCAGCAAGTTCCCCAGGAGCTGAGAGAACTGCAGGTCGGCGGGCTGAGG---GGGAGGAGGCTGGGCAGGCCCCCCGGGAGCAGGGCCAGCTGTGGTAGCGGTGTTGGTAGTGCCGGCACTAGCTGAAGCAGTGGCAGGGGCTG---GTGGAGCCATTCCTGGGGTCCCCTGAGCT--------------
cow         CCTCCAGTTCCCGGCCCAGCAGGCCCCAGCAGGTTCCCCAGGAGCTGAGAGAACTGAAGATCAGAGGCTTGAGG---GGGCGGAGGCTGGGCGGGCCCCCCGGGGGCAGGGCCAGCTGTGGTAGCCGTGTTGGTGGTGCCAGAACTGGCTGACGCAGTGGCAGGGGCTG---ATGGAGCCATTCCTGGGGTCCCCTGAGCT--------------
frog        TTTGACATCCCTGAGCCGGCAGTTCCCAGTAAAGAGCCCAGGAGCTGAGAGAGGTGTTGAT---------------------------------------------CAGTGCCAGGTGGGGGGGATGTGGAAGAGGTGGTTG---TTGTAGAGGTAGTGACAG----TGAAGAGGGGGTGTTGCT---GCCACCCTGAGCTGTGAAAAGAGAAGA

>285 (145635-145696)
tammar      CTTACCTACAAGCACAGGCTGCATGAGAAGCTGTCCTACCAGCCCGCTCACCATCTGAGCCA
opossum     CTTACCCACAAGCACAGGCTGCATGAGAAGCTGTCCTACCAACCCGCTCACCATCTGAGCCA
human       CTCACCCACAAGGACTGGCTGCATAAGAAGCTGCCCCACAAGGCCGCTCACCATCTGGGCCA
chimp       CTCTCCCCCGAGCCCAAAGGGCATAAGAAGCTGCCCCACAAGGCCGCGCACCAT--------
mouse       CTCACCCACAAGAACAGGCTGCATAAGAAGTTGCCCCACAAGGCCGCTCACCATCTGGGCCA
rat         CTCACCCACAAGAACAGGCTGCATGAGAAGTTGCCCCACAAGGCCGCTCACCATCTGGGCCA
dog         CTCACCCACCAGAACAGGCTGCATCAGGAGCTGCCCCACAAGGCCGCTCACCATCTGGGCCA
cow         CTCACCCACAAGGACAGGCTGCATAAGAAGCTGCCCCACGAGGCCGCTCACCATCTGGGCTA
frog        CTCACCAACAATAACTGGGTGCATCAGAAGCTGTCCAACAAGACCGCTGATCATCTGAGCCA

>286 (145723-145735)
tammar      CCCTGAAAGAAGA
opossum     CCCTGAAAGAAGA
human       CCCTG--------
chimp       -------------
mouse       CCCTG--------
rat         CCCTG--------
dog         CCCTGAAAGAAGA
cow         CCCGG--------
frog        -------------

>287 (145869-145982)
tammar      CCAGGGGCAGGTGGCCCACCAGGGTGGGGGGGCCGAGCCTGGGGAGGGGTAGGCCGAGCAATCACCACTCTTGTAGGAGCTGATGGAAAGCCTGGAACTTGCTGTCCTGGGGGT
opossum     CCAGGGGCAGGTGGCCCACCAGGGTGGGGGGCCCGAGCCTGGGGAGGGGTAGGCCGAGCAATCACCACTCTTGTAGGAGCTGATGGAAAGCCTGGAACTTGCTGTCCTGGGGGT
human       CCAGAGACTGGGGGCCCTCCAGGATGGGAAGGCCGAGCCTGTGGAGGAGTGGGCCGGGCAATCACCACCCGGGTTGGAGCTGTTGGGAAGCCTGGCACCTGCTGTCCTGTGGGT
chimp       ------------------------------------------------------------------------------------------------------------------
mouse       CCAGAGACTGGAGGTCCCCCAGGATGGGAAGGCCGAGCCTGTGGAGGAGTTGGCCGGGCAATCACCACCCGAGTTGGTGCTGTTGGGAAGCCGGGCACCTGCTGTCCTGTGTGT
rat         CCAGAGACTGGAGGGCCCCCAGGATGGGAAGGCCGAGCCTGTGGAGGAGTGGGTCGGGCAATCACCACCCGAGTTGGTGCTGTTGGGAAGCCGGGCACCTGCTGTCCTGTGTGT
dog         CCCGAGACGGGGGGCCCCCCAGGATGGGAAGGCCGAGCCTGTGGAGGGGTGGGCCGGGCAATCACCACCCGGGTCGGAGCCGTAGGGAAGCCTGGCACCTGCTGTCCTGTGGGT
cow         CCTGAGACTGGGGGCCCCCCAGGATGGGAAGGCCGAGCCTGTGGAGGGGTGGGCCGGGCAATCACCAGCCGGGTGGGAGCTGTCGGGAAGCCTGGCACCTGCTGTCCTGTGGGT
frog        ------------------------------------------------------------------------------------------------------------------

>288 (146101-146240)
tammar      TTACCTGTTGCTGCAGAGGCAGCAGCTGCTGCCATGGCCTGCTGAGTGATCTGGTGTGCAACAGCTTGCATGAACTCAGGAGGCAGGGAGGGCAGCTGGATATGAGTGGAACCTAGAAAAGAAGGGGACAGACTGAATAC
opossum     TCACCTGTAGCTGCAGAGGCAGCAGCTGCTGCCATAGCCTGCTGAGTGATCTGGTGAGCAACAGCTTGCATGAACTCAGGAGGCAGGGAAGGCAGCTGAATATGAGTGGAGCCTAGAGGTGAAGGAGACAAACTGAATAC
human       TTACCTGCGGCCGCGGAGGCAACAGCTGCCACCATGGCCTGATGAGTGATCTGGTGGGCGACGGCGTGCATGAACTCAGGGGGCAGGGAGGGCAGCTGGATGAGGGTGGAGCCTGGGGATGTAACCTTGAACCTGGA-CC
chimp       --------------------------------------------------------------------------------------------------------------------------------------------
mouse       TTACCTGCGGCCGCGGAGGCAACAGCTGCCACCATGGCCTGATGAGTGATCTGGTGGGCGACGGCGTGCATGAACTCAGGGGGCAGGGAGGGCAGCTGGATGAGGGTGGAGCCTGGGGATGTAACCTTGAACCTGGACCC
rat         TTACCTGCGGCCGCGGAGGCAACAGCTGCCACCATGGCCTGATGAGTGATCTGGTGGGCGACGGCGTGCATGAACTCAGGGGGCAGGGAGGGCAGCTGGATGAGGGTGGAGCCTGGGGATGTAACCTTGAACCTGGACCC
dog         TTACCTGCGGCCGCGGAGGCAACAGCTGCCACCATGGCCTGATGAGTGATCTGGTGGGCGACGGCGTGCATGAACTCAGGGGGCAGGGAGGGCAGCTGGATGAGGGTGGAGCCTGGGGATGTAACCTTGAACCTGGACCC
cow         TTACCTGCGGCCGCGGAGGCAACAGCTGCCACCATGGCCTCATGAGTGATCTGGTGGGCGACGGCGTGCATGAACTCAGGGGGCAGGGAGGGCAGCTGGATGAGGGTGGAGCCTGGGGATGTAACCTTGACCCTGGACCC
frog        ---------------------------------------------------------------------------------------------------------------CCTG-----------------CTGGACCC

>289 (146313-146403)
tammar      TCTTACCCAGAGCCTGGCCATGACCAGGAGGTCCTGAAGGACCAGTTGGGGCACTGGGAACACTACCTGCCTGTGAACTAGAATCTAGAAG
opossum     TCTTACCTAAGGCCTGACCATGACCAGGAGGGCCTGAAGGACCAGTTGGGGCACTGGGAACGCTACCTGTCTGTGAACTAGAATCTGGAAG
human       TCTTACCCAGGGTTTGGCCATGACCAGGGGGTCCCAGGGGGCCAGTGGGAGCACTCGGAACACCACCAGGCTGTGTGCCAGAATCT----G
chimp       -------------------------------------------------------------------------------------------
mouse       TCTTACCCAGGGTCTGTCCATGACCAGGAGGTCCCAGTGGACCAGTGGGAGCACTTGGCACACCACCAGGCTGTGCTCCAGAATCT----G
rat         TCTTACCCAGGCTCTGTCCATGACCAGGAGGTCCCAGGGGGCCAGTGGGAGCACTGGGCACACCTCCAGGCTGTGCTCCGGAGTCT----G
dog         TCTTACCCAGGGTCTGGCCATGACCAGGGGGTCCTAGGGGGCCAGTGGGAGCACTCGGAACTCCACCAGGCTGTGTGCCGGAATCT----G
cow         TCTTACCCAGGGTCTGGCCATGACCAGGGGGTCCTAGGGGGCCAGTGGGAGCACTCGGAACTCCACCAGGCTGTGTGCCAGAATCT----G
frog        TCTTATACAGGGTAAAGAAATGACCAGTAGAAATTAGGGTGCCTGTGTGTGTACTCTATTAATCACTAGACTTTGTGGCGAAAGCTGGATG

>290 (146587-146600)
tammar      TCACTATATCACCA
opossum     TCCCTTTATCATCA
human       TCCCT---TCACCA
chimp       --------------
mouse       TCCCT---TCAC--
rat         TCCCT---TCAC--
dog         TCCCT---TCGCCA
cow         TCCCT---TCACCA
frog        TCACTGT-------

>291 (146870-146948)
tammar      TCACCCTGGATGTTCATGTGCATCATGACGACAGGTTCCACACTCTGATGGGAAATTCTAATAACTCTGGGGTGGCCAG
opossum     TCACCCTGGATGTTCATGTGCATCATGACAACAGGTTCCACACTCTGGTGGGAAATCCTGATGACTCTGGGATGGCCAG
human       TCACCTTGAATGTTCATGTGCATCATGACCACGGGTTCCACACTCTGGTGGGAAATCCGGATGACCCTCGGGTGGCTGG
chimp       -------------------------------------------------------------------------------
mouse       TCACCTTGAATGTTCATGTGCATCATGACCACGGGCTCCACACTCTGGTGGGAAATCCGGATGACCCGTGGGTGGCTGG
rat         TCACCTTGAATGTTCATGTGCATCATGACCACAGGTTCCACACTCTGGTGGGAAATCCGGATGACCCGTGGATGGCTGG
dog         TCACCTTGGATATTCATGTGCATCATGACCACGGGTTCCACGCTCTGGTGGGAAATTCGGATGACCCTCGGGTGACTGG
cow         TCACCTTGGATGTTCATGTGCATCATGACCACGGGTTCCACGCTCTGGTGGGAAATCCGGATGACCCTCGGGTGGCTGG
frog        CTACCCTGAATGTTCATATGCATCATCATGACAGGCTCAACAGTCTGGTGCGTAATCCGTACAACACGAGGGTGG----

>292 (146960-146988)
tammar      GGGGCTGGGCCTGCAGGAGGAGCCCCCTC
opossum     GGGGCTGGACCCGTGGGAGGAGCCCCCTC
human       GGAGCTGGACCTGGCGGGGGAGCCCCCTC
chimp       -----------------------------
mouse       GGTGCTGGCCCTGGTGGGGGAGCTCCTTC
rat         GGTGCTGGCCCTGGTGGGGGAGCTCCTTC
dog         GGAGCTGGCCCTGGCGGGGGAGCCCCCTC
cow         GGAGCTGGCCCTGGCGGGGAAGCCCCCTC
frog        GGATGTGGAACTGAAGTGGGAGGGATCTC

>293 (147029-147060)
tammar      GAAGTCTGCCCAGGAACAGAGGGTGGTGCCTC
opossum     GAAGTCTGTCCAGGAACAGAGGGTGGTGCCTC
human       GAGGCCTGCCCAGGACCAGGGGGAGGTGCCTC
chimp       --------------------------------
mouse       GTGGCCTGGGCAGAACCTGGGGTTGCTGCCTC
rat         GAGGCCTGGCCAGAACCTGGGGATGCTGCCTC
dog         GAGGCCTGCCCAGGACCAGGGGGAGCTGCCTC
cow         GAGGCCTGCCCAGCACCAGCGGGAGGTGCCTC
frog        GAAGTATTGGTAGGAGTATGAG---------C

>294 (147068-147128)
tammar      GGGGTTGGGGGTGGCCTGGTCCCATTCCCAGTCATGGTCACAGTTGTCCCCACATTGATCT
opossum     GGGGTTGGGGGTGGCCTGGTTCCATTCCCAGTCATGGTCACAGTTGTCCCCACATTGATCT
human       GGAGTTGGGGGGGGCCGAGTCCCATTTCCTGTCATGGTCACAGTGGTTCCCACATTGATCT
chimp       -------------------------------------------------------------
mouse       GGAGCTGGTGGAGGCCGAGCCCCATTGCCTGTCATGGTCACAGTAGTCCCCACATTGATCT
rat         GGAGCTGGTGGAGGCCGAGCCCCATTGCCTGTCATGGTCACAGTAGTCCCCACATTGATCT
dog         GCAGTTGGGGGGGGCCGAGTCCCATTCCCCGTCATGGTCACAGTGGTTCCCACATTGATCT
cow         GGAGTCGGGGGGGGCCGTGTCCCATTCCCCGTCATGGTCACAGTGGTCCCCACATTGATCT
frog        CCATCTGAAGGCATCTGAGTTCCATTCCCAGTCATAGTGACTGTAGTACCAACATTAATCT

>295 (147412-147608)
tammar      ACCTGAATGGGGATAGCAGCCTGCTGCAGCACCATGGGAGCTGTGTAATGAGACATTGGCCGGACAACATGCAGGTGTCGAGGAGGGGCACATGCCAAGTTGCAGCGCAGGTCAGACAATGCCACAAAGGTGTTACCCAGCAGCCGCAAGCTCTCCCCAACTAAATTGATCACACGCTGATCCTCTTCACGCCCCTC
opossum     ACCTGAATGGGGATAGCAGCCTGCTGCAGCACCATGGGAGCTGTGTAATGAGACATTGGCCGGACCACATGAAGATGCCGAGGAGGGGCGCAGGCCAAGTTGCAGCGCAGATCAGACAGTGCCACAAAAGTGTTACCCAGCAACCGCAAGCTCTCCCCAACTAAATTGATCACTCGCTGATCCTCTTCACGCCCCTC
human       ----------------------------GCACCATGGGGGTGGTGTAGTGAGACATAGGCCGGACCACATGCAGGTGTCGTGGGGGCGTGCAGGCCAGATTGCAGCGCAGGTCAGACAGTGCAACAAAGGTGTTGCCCAGCAGTCGCAGGCTCTCCCCTACCAAGTTGATCACCG-CTGATCCTCCTCCCGGCCCTC
chimp       ACCTGTATGGGAATGGCTGCCTGCTGGAGCACCATGGGGGTGGTGTAGTGAGACATAGGCCGGACCACATGCAGGTGTCGTGGGGGCGTGCAGGCCAGATTGCAGCGCAGGTCAGACAGTGCAACAAAGGTGTTGCCCAGCAGTCGCAGGCTCTCCCCTACCAAGTTGATCACCCGCTGATCCTCCTCCCGGCCCTC
mouse       ACCTGAATGGGAATGGCTGCCTGCTGGAGCACCATGGGAGTCGTGTAGTGAGACATAGGCCGAACCACGTGCAGGTGCCGTGGGGGTGCACAGGCTAGATTGCAGCGCAGATCAGACAATGCCACGAAAGTGTTGCCCAGTAGCCGCAGGCTCTCCCCAACCAAGTTGATCACC-TCTGGTCCTCCTCACGGCCCTC
rat         ACCTGAATGGGAATGGCTGCCTGCTGGAGCACCATGGGAGTCGTGTAGTGAGACATAGGCCGTACCACATGCAGGTGCCGTGGGGGTGCACAGGCTAGATTACAGCGCAGATCAGACAATGCCACGAAAGTGTTGCCCAGTAGCCGCAGGCTCTCCCCCACCAAGTTAATCACC-TCTGGTCCTCTTCTCGGCCCTC
dog         ACCTGGATGGGAATGGCTGCTTGCTGAAGCACCATGGGGGTAGTGTAGTGAGACATGGGCCGGACCACATGCAGGTGTCGTGGGGGCGCACAGGCCAGATTGCAGCGCAGGTCAGACAGCGCCACGAAAGTGTTACCCAGCAGCCGCAGGCTCTCCCCCACTAAGTTGATCAGC-GCTGGTCCTCTTCTCGGCCCTC
cow         ACCTGGATGGGGATGGCCGCCTGCTGGAGCACCATGGGGGTGGTGTAGTGAGACATGGGCCGGACCACGTGCAGATGACGAGGGGGTGCACAGGCCAGATTGCAACGCAGGTCGGATAGCGCCACGAAGGTGTTGCCCAGCAGCCGCAGGCTCTCCCCCACCAAGTTGATCAGC-GCTGGTCCTCCTCACGGCCCTC
frog        ACCTGTATTGGTATAGCAGCTTGCTGTAGTAGCATGGGCCCAGTGTAATGGGACATTGGGCGAACAACATGCAAGTGTCTGGGAGAAGCAGAAGAGAGATTGCAGCGCAAGTCGGATACAGCAACCAGGGCATTTCCCAGGAGACGAAGAGATTCTCCAACTAAATTAATTACC-GCTGGGACTGCTCCCTTTCTTC

>296 (148792-148934)
tammar      CTCACATTATTGTTGTAGTCGGTGGTGGCAGCAGATCCCAATATTTCATGGTAGCGCTGTAGAAAAGGCTGGAGTCGGCTCTCTACGCGTTGTAGCTCCTGAAGCACTTCAACATACTCCAAAGGGGATGGATGGCTATAGGA
opossum     CTCACATTATTGTTGTAGTCTGTGGTGGCAGCAGATCCCAGTATTTCATGGTAACGCTGCAGAAAGGGCTGGAGTCGGCTCTCTACCCGCTGTAGCTCCTGAAGTACTTCAACATACTCCAAAGGGGATGGATGGCTATGGGA
human       CTCACATTGTTATTGTAGTCCGTGGTGGCAGCAGCACCCAGAACCTCGTAGTAGCGCTGCAAGAAGGGCTGGAGGCGACTCTCCAGCCGCTGTAGCTCCTGGAGCACCTCGACATACTCCGCAGGGGAAGGATGGCTGTGGGA
chimp       CTCACATTGTTATTGTAGTCCGTGGTGGCAGCAGCACCCAGAACCTCGTAGTAGCGCTGCAAGAAGGGCTGGAGGCGACTCTCCAGCCGCTGTAGCTCCTGGAGCACCTCGACATACTCCGCAGGGGAAGGATGGCTGTGGGA
mouse       CTCACGTTGTTGTTGTAGTCTGTGGTGGCAGCAGCGCCCAGGACCTCGCAGTAGCGCTGTAGGAAAGGCTGAAGACGGCGCTGCAAGCGCTGAAGCTCCTGGAGCACCTCCACGTGCTCTGCGGGGGAAGGGTGGCTGCGG--
rat         CTCACATTGTTATTGTAGTCTGTAGTGGCAGCAGCACCCAGGACCTCACAGTAGCGCTGCAGGAAGGGCTGAAGACGGCGTTGCAAGCGCTGAAGCTCCTGGAGCACCTCCACGTGCTCTGCAGGGGAAGGGTGGCTGTGG--
dog         CTCACGTTATTGTTGTAGTCCGTGGTGGCAGCAGTACCCAGAACCTCGTAGTAGCGCTGCAAGAAGGGCTGAAGGCGGCTCTCAAGCCGCTGTAGCTCCTGAAGCACTTCGACATACTCCGCAGGGGAAGGATGACTGTGG--
cow         CTCACATTGTTGTTATAGTCCGTGGTGGCAGCAGCGCCCAAAACCTCATAGTAGCGCTGCAGGAAGGGCTGGAGGCGGCTCTCAAGCCGCTGCAGCTCCTGAAGCACCTCGACGTACTCCGCAGGCGAAGGGTGGCTGTGG--
frog        CTTACATTCTCATAGGCATCAGAGGT---AGCACTACTAAGGATTTCCCGGTAACGTTGCATGAAAGGGGCTAGACGTTCCTCAACCCGTGACAAAGACTGCAGGACCTCAACATATTCTGATGGTGAAGGATGACTAA----

>297 (149382-149522)
tammar      CTCACTTGGGAGCTGGGGCTGGGCCAGGAGGAGAGGACTCAGGGCTCCGGGGCTGGGTGCTTTCCTCTGGGTCTCCTGCTTCCATAGGCTCTCGGGAGGAAGCTTCACCCTCTGAAGGCTCAGGAGTCTCTGAGCTTAAGG
opossum     CTCACTTGGGAGCTGGGGTTGGACCAGGAGGAGAGGACTCAGGGCTACGGGGCTGGGTGCTTTCCTCTGGGTCTCCTGCTTCCATGGGCTCTCGTGAGGGAGCTTCACCCTCTGATGGTTCAGGAGCCTCTGAGCTTAAGG
human       CTCACTTGGG------------------AGGAGTGAGCTCCGGGTT-CTGGGCTGGGGCCGCTCCTCCACTTCTTCTGCCTCCATGGGCTCCCGGGGAGGTGCTTCACTTTCAACTGGTTCTGATGTTTGAGAGCTCAAGG
chimp       CTCACTTGGG------------------AGGAGTGAGCTCCGGGTT-CTGGGCTGGGGCCGCTCCTCCACTTCTTCTGCCTCCATGGGCTCCCGGGGAGGTGCTTCACTTTCAACTGGTTCTGATGTTTGAGAGCTCAAGG
mouse       CTCACTTGGGTGCGGGAGCTGGGCCTGAGGGCGCAAGCTCTGGAGT-CTGGGTTGGGGGCGTTCCTCCATTTCTTCTGACTCCATGGGCTCTCGAGGAGGAGCTTCACTTTCGACTGGTTCTGATGTTTGTGAGTTCAAGG
rat         CTCACTTGGGTGCTGGAGCTGGGCCAGAGGGTGGAAGCTCTGGAGT-CTGGGTTGGGGGCGTTCCTCCATTTCTTCTGACTCCATGGGCTCTCGAGGAGGAGCTTCACTTTCAACTGGCTCTGATGTTTGTGAGTTCAAAG
dog         CTCACTTGGGAG---------------AAGGGGTGAGTTCCGGGCT-CTGGGCTGAGGCCGCTCCTCCACTTCTTCTGCCTCCATAGGCTCCCGAGGAGGCACTTCACTCTCAACTGCTTCTGATGTTTGAGAGCTCAAGG
cow         CTCACTTGGGAG---------------AAGGGGTGAGCTCCGGGCT-CTGGGCAGGGGCCGCTCCTCCACTTCTTCCGCCTCCATGGGCTCCCGAGGAGGCACTTCACTTTCAACCGGTTCTGACGTTTGGGAGGTCAAGG
frog        -------------------------------------------------GGGGTGGGGG------------------------------------GGGGGAATTACAGTTTCACCTGGTAGGG----------GCTGTATT

>298 (149549-149559)
tammar      GGTGGCGGCTG
opossum     GGTGGC-----
human       GGTGGCGGCTG
chimp       GGTGGCGGCTG
mouse       GGTGGTGGCTG
rat         GGAGGTGGCTG
dog         GGTGGCGGCTG
cow         GGCGGCGGCTG
frog        GGC-----CAG

>299 (149582-149628)
tammar      CCTCCATTGGTTCGGCCCTAAAGGTTAAGAGGGAGGAAGGTTGCTGA
opossum     CCTCCATTGGCTCGGCCCTAAAAGTTAAGAAAGAAGAAGGTTACTGA
human       CCTC-----------------------------------GACACTGA
chimp       CCTC-----------------------------------GACACTGA
mouse       CCTC-----------------------------------GACACTGA
rat         CCTC-----------------------------------GACACTGA
dog         CCTC-----------------------------------GACACTGA
cow         CCTC-----------------------------------GGCACTGA
frog        --TCCATCGGTTCTGCAGT----------------------------

>300 (150121-150199)
tammar      ACCTCCAAACGGGATAGCACAGCCTGTATATCTCTCAGCATGTGCTGGGCCATAACCAGTCGAACACGAGGCTCACTCT
opossum     ACCTCCAAACGAGATAGAACAGCCTGTATGTCTCTCAGCATATGCTGGGCCATAACCAGTCGAACACGAGGCTCACTCT
human       ACCTCCATCCGGGATAGTAAGGTCTGTATATCCCTGATCATGTGCTGAGCCATCACCAGCCGTACCCGGGGCTCACTCT
chimp       ACCTCCATCCGGGATAGTAAGGTCTGTATATCCCTGATCATGTGCTGAGCCATCACCAGCCGTACCCGGGGCTCACTCT
mouse       ACCTCCATCCGGGACAGTAAGGTCTGTATATCCCTAATCATGTGCTGAGCCATCACCAGCCGGACCCGGGGCTCACTCT
rat         ACCTCCATCCGGGACAGTAAGGTCTGTATATCCCTAATCATGTGCTGAGCCATCACCAGCCGTACCCGGGGCTCACTCT
dog         ACCTCCATCCGGGATAGTAAGGTTTGTATATCCCTGATCATGTGTTGAGCCATCACCAGCCGTACTCGGGGCTCACTCT
cow         ACCTCCATCCGGGAGAGTAAGGTCTGTATATCCCTGATCATATGCTGAGCCATCACCAGCCGCACTCGGGGCTCACTCT
frog        ----------------------TCTGTATGTCCTGCAGTATTTGCTGAGCCAAAACAAGACGAACACGAGGTTCACTCT

>301 (150381-150492)
tammar      AACTGGTCATCCAGCCTTTCCTCAGAGACCTGCAGTGAGAGGGAACTCACTGCCTTCCAAGGCAGCCCATTCCACATTTGGATTGGAATCTAATTGTTGGTTAGTTTTTCTT
opossum     AACTGGTCATCCAGTCTTTCCTCA-AGACCTGCAGTGAG-GGGAACCCACTGCCTTCCGAGGCAGCCCATTCCACATTTTGATTGTAATCTAATTGTTGGTTAGTTTTTCTT
human       ATCTC-TCAGCCAG--------------------------------------------------------------------------------------------------
chimp       ATCTC-TCAGCCAG--------------------------------------------------------------------------------------------------
mouse       ATCTCCTCAGCCAG--------------------------------------------------------------------------------------------------
rat         ATCTCCTCAACCAG--------------------------------------------------------------------------------------------------
dog         --CTCCTCA-CCAG--------------------------------------------------------------------------------------------------
cow         ATCTCCTCAGCCAG--------------------------------------------------------------------------------------------------
frog        ACCTCCCCTGCATGGTTCTCACCTCAGACCTGCAGTGT-------------------------------TCACACCTCAGGCTCAGACTGTAACCATTGTTCA---------

>302 (150722-151060)
tammar      CCTTCTCTGGATGCTCTTCAGCTTATCAATGTCCTTTCTAAAACGTGGCATCCAGTACACAACGTAATAGATGTAGTTTCTGCACTGAGTAGAATTCTACTGTACACATTGTACAATGTGTACAAATACCCATGTCAAGTTCGTTCCCTCCCAAATACCCTGCCCTGATGTTCCCAGCCCCTGGATACCTGGATTGGCGCCTGTTCCATGTTTATATGAACATCCACAGCAGAGCCGTCGCTCTGGGGGGAGGGGAGGGAAGGGGCAGGAAGGGGGAAGAGAGGATGCTTTGACAACTGAGCTCTAGGAGAACTCAGGTATCCATGCCCCCACCCCCAA
opossum     CCTTCTCTGGATGCTCTCCAACTTATCAACGTCCTTCCTAAAATGTGGCACCCAGGACAC-----AATAGATGTAGTCTCTGCACGGAGTAGAATTCCACTGTACACGCTGTACATTGTGTACAAATCCCCATCTCAAGTTCATTCCCTCCCAAATACCCTGCCCTGATGTTCCCAGCCCCTGGATACCTGGATTGGCGCCTGTTCCATGTTTATATGAACATCCACAGCAGAGCCGTCGCTCTGGGGGGAGGGGAGGTAAGGGGCAGGGAGGGGGGAGAGAGGATGCTGTGACAACTGAGCTCT---AGAACTCAGGTATCCATGCCCCCACCCCCAA
human       CCTCCT--------------------------------------------------------------------------------------------------------------------------------------------TCTCCCAGATCCCCTTCCCTGACCCTCGGAGCCCCTCAATACCTGAATCGGGGCCTGTTCCATGTTGATGTGAACATCCACAGCAGAGCCGTCACTCTGGGG---------------------AAAGGGTAAGGGAAGTT--------------GTTCTGGGAGAAGCCAAC-ACTAAGGCCTCCACACCCAA
chimp       CCTCCT--------------------------------------------------------------------------------------------------------------------------------------------TCTCCCAGATCCCCTTCCCTGACCCTCGGAGCCCCTCAATACCTGAATCGGGGCCTGTTCCATGTTGATGTGAACATCCACAGCAGAGCCGTCACTCTGGGG---------------------AAAGGGTAAGGGAAGTT--------------GTTCTGGGAGAAGCCAAC-ACTAAGGCCTCCACACCCAA
mouse       CCTCCT--------------------------------------------------------------------------------------------------------------------------------------------TCTCCCAGATCCCCTTCCCTGACCCTCCCAGCCCCTCAATACCTGAATTGGGGCCTGTTCCATGTTGATGTGAACATCCACAGCAGAGCCGTCACTCTGGGG---------------------AAAGGGCAAGGGAAGTT--------------GCTCTGGGAGAAGCCACATACTAAAACCTTCACGCTCAA
rat         CCTCCT--------------------------------------------------------------------------------------------------------------------------------------------TCTCCCAGATCCCCTTCCCTGACCCTCCCAGCCCCTCAATACCTGAATTGGGGCCTGTTCCATGTTGATGTGAACGTCCACAGCAGAGCCGTCACTCTGCGG---------------------AAAGGGTAAGGGAAGTT--------------GCTCTGGGAGAAGCCACACACTAAA--CTTCACACTCAA
dog         CCTCCT--------------------------------------------------------------------------------------------------------------------------------------------TCTCCCAGATCCCCTTCCCTGACCCTCCCAGCCCG-TGATACCTGAATCGGGGCCTGTTCCATGTTGATGTGAACATCCACAGCAGAGCCGTCACTCTGGGA---------------------AAAGGGTAAGGGAAGTT--------------GCTCTGGGAGAAGCCAAATACTAAGGCCCCCACACCCAA
cow         CCTCCT--------------------------------------------------------------------------------------------------------------------------------------------TCTCCCAGATCCCCTTCCTTGACCCTCCCAGCCCCATGATACCTGAATCGGGGCCTGTTCCATGTTGATGTGAACATCCACAGCAGAGCCGTCACTCTGGGG---------------------AAAGGGTAAGGGAAGTT--------------GTTCTGGGAGAAGCCAAATACTAAGGCCCCCACACTCAA
frog        -----------------------------------------AATATGACA------------------------------------------------------------------------------------------TAATTCTTTCACATATGCCCCTTGATGTTACTCCCAGGGTCTCAATACCAGAATCGGACCCTTTTCCATGTAAAAGTTAACATACATAACGGAT--------------------------------ATTCAAG---ATGGGAATCTA---------------------AAAAAGCAAATAGGCATTATTCCATTCCTTA

>303 (151219-151430)
tammar      GCTTACAGGGAGATTGAAGGTCCCAACCATGACATAACTGTTAGCATTCCTGTCGTGGACAGGTGCACCAGGACCTCGAGGACCAGGTTGGGGTCCCCCACCATGGGTGGCTGAGGGAGATCCTGCCCCCGAGGCAACCCCAGAGGATGGAGGCTGGGTCTGTGGAGGGGCCCGCTCCACCAGATGGATCACCTTTCCCCCAACATCTGTAG
opossum     GCTTACAGGGAGATTGAAGGTCCCAACCATGACATAACTGTTAGCATTCCGATCATGGACAGGTGCTCCAGGACCTCGAGGACCAGTTGGGGGGCCCCCACCATGGGTGGCTGAGGGAGATCCTGCCCCCGAGGCAACCCCAGAAGATGGAGGCTGGGTCTGTGGAGGGGCCCGCTCCACCAGGTGTATCACCTTTCCCCCAACATCTGTAG
human       GCTTACAGGAAGATTGAAGGTTCCAACCATGACATAGCTGTTGGCATTCCGGTCATGAACAGAGGCCCCAGGCCCCCGAGTACCAGGGGGGGATCCCCCACCATGAGTGGCTGAGGCAGACCCCGTCCCAGAAGATGCCCCAGAA---GGGAGGTGAGTCTGAGGAGGAGCCCGTTCCACCAGGTGGATAACCTTTCCCCCAACATCTGCAG
chimp       GCTTACAGGAAGATTGAAGGTTCCAACCATGACATAGCTGTTGGCATTCCGGTCATGAACAGAGGCCCCAGGCCCCCGAGTACCAGGGGGGGGTCCCCCACCATGAGTGGCTGAGGCAGACCCCGTCCCAGAAGATGCCCCAGAA---GGGAGGTGAGTCTGAGGAGGAGCCCGTTCCACCAGGTGGATCACCTTTCCCCCAACATCTGCAG
mouse       GCTCACAGGAAGATTGAAGGTTCCAACCATGACATAGCTGTTGGCATTCCGGTCATGAACAGAAGCCCCAGGGCCCCGAGTGCCAGGCAGGGGTGCCCCACCATGAGTTGCTGAGGCAGAGCCTGTCCCAGAAGATGCTCCAGAA---GGAAGCTGAGTCTGAGGAGGAGCCCGTTCCACCAGGTGAATAACCTTTCCCCCAACGTCTGCAG
rat         GCTCACAGGAAGATTGAAGGTTCCAACCATGACATAACTGTTGGCATTCCGGTCATGACCAGAGGCCCCAGGGCCCCGAGTGCCAGGCAGGGGGCCCCCACCATGAGTAGCTGAGGCAGAGCCTGTCCCAGAAGATGCTCCAGAA---GGTAGCTGAGTCTGAGGAGGAGCCCGTTCCACCAGGTGGATAACCTTTCCCCCAACATCTGCAG
dog         GCTTACAGGAAGGTTAAAGGTTCCAACCATGACATAGCTGTTGGCATTCCGGTCATGAACAGAGGCCCCAGGCCCCCGAGTACCAGGCGGGGGTCCTCCACCATGGGTGGCTGAGGCAGATCCTATCCCAGAAGATGCCCCAGAA---GGGAGCGGAGTCTGAGGAGGAGCCCGTTCCACCAGGTGAATAACCTTTCCCCCAACATCTGCAG
cow         GCTTACGGGAAGATTGAAGGTTCCAACCATGACATAGCTGTTGGCATTCCGGTCATGAACAGAGGCCCCAGGCCCCCGAGTACCAGGCGTGGGTCCCCCACCATGGGTGGCTGAGGTGGACCCTGTTCCAGAAGATGCTCCAGAA---GGGAGCTGAGTCTGAGGAGGAGCCCGTTCCACAAGGTGAATAACCTTTCCCCCAACATCTGCAG
frog        TCTTACCGGAAGATTGAATGTGCCAACCATCACATAGCTGTTTCCATTCCTTTCAGGAGCCCCAGCCCCAGGTACATTAG---------------CGGCATTACTGCTGGATGGTGAAGTACTTGAAGATGTAGATGGTCCACCTGTTGGAGGCTGTGTCTGAGGAGGAGCCCGTTCAACTAAGTGAATAACCTTCCCATCAACATCTA---

>304 (151443-151470)
tammar      GAGAAGAGAAGAGTGAGGGAAAAGTCAG
opossum     GAGAAAAGAGGAGTGAGGGAGAAGTCAG
human       GGTAAA----------------------
chimp       GGTAAA----------------------
mouse       --TAAA----------------------
rat         --TAAAAGAAGAGTGAGGGAAGAGTCAG
dog         GGTAAG----------------------
cow         GGTAAA----------------------
frog        TGTAAG--AAAAG----AGGAAAG----

>305 (151532-151658)
tammar      CCCTCACTGTATTCCTGTAGCTTCTTCTCATCCTGCAGAACTCGCCCCTGATATATGAGTCGCTGTTTCTCAGAAGGGATGCTGACCGAGGCAGCAATATGCTCCTTAAATTCCTTCACTGTCATCT
opossum     CCCTTACTATATTCCTGTAGCTTCTTCTCATCCTGCAAAACTCGACCCTGATATATGAGTCGCTGTTTCTCAGAAGGGATGCTGACAGAGGCAGCAATATGCTCTTTAAATTCCTTCACTGTCATCT
human       CCCTTACTGTATTCCTGAAGCTTCTTATCATCTTGCAGAACTCGTCCCTGGTAAATGAGCCGTTGTTTTTCAGATGGGATGCTGACAGAGGCAGCAATGTGCTCCTTAAACTCTTTTACATTCATCT
chimp       CCCTTACTGTATTCCTGAAGCTTCTTATCATCTTGCAGAACTCGTCCCTGGTAAATGAGCCGTTGTTTTTCAGATGGGATGCTGACAGAGGCAGCAATGTGCTCCTTAAACTCTTTTACATTCATCT
mouse       CCCTTACTGTACTCCTGGAGCTTCTTGTCGTCTTGTAGGACCCGGCCCTGGTAGATGAGCCGCTGTTTCTCGGAAGGGATGCTGACAGAGGCAGCTATGTGTTCCTTAAACTCCTTTACATTCATCT
rat         CCCTTACTGTAGTCCTGGAGCTTCTTGTCATCTTGTAGAACCCGGCCCTGGTAGATGAGCCGCTGTTTCTCGGAAGGGATGCTGACAGAGGCAGCTATGTGTTCCTTAAACTCCTTTACATTCATCT
dog         CTCTTACTGTATTCCTGGAGCTTCTTATCATCCTGCAGAACTCGTCCCTGATAAATGAGCCGTTGTTTCTCAGAGGGAATACTAACAGAGGCAGCAATGTGCTCTTTAAACTCCTTTACATTCATCT
cow         CTCTTACTGTATTCTTGGAGCTTCTTATCATCCTGCAGAACTCGTCCCTGGTAGATAAGCCGTTGTTTCTCAGACGGGATGCTAACAGAAGCAGCAATATGCTCCTTGAACTCCTTTACGTTCATCT
frog        CACTTACTGTATTCTTTCAGTTTTTTGTCCTCTTGCAGTACTCGCCCCTGATATATAAGCCGCTGTTTCTCTGGTGAAATTCCAACATCAGATGAAATATGTGTTTTGAATTCCTTTACTGTTATCT

>306 (151718-151746)
tammar      AATTAGTGGGGGGTAGAGGGGGGGTGAGT
opossum     AAT------------GTGAGGGGCTGAGT
human       -----------------------------
chimp       -----------------------------
mouse       AATTAGTGGG-TGTATGGAGAGGCTGAGT
rat         AATTAGTGGGGTGTAGGGAGAGGCTGAGT
dog         -----------------------------
cow         -----------------------------
frog        ------------GTGGC------------

>307 (152536-152575)
tammar      ATCTTTCCTAACTCTAAGTATACCATTATTTCCACAATAC
opossum     ATCTTTCCTGACTCCAAGAGTACAACTATTTCTACTATAC
human       ----------------------------------------
chimp       ----------------------------------------
mouse       ---TTTCCTAACTCCAAG-------------GCACAATAC
rat         ---TTTCCTAACTTCAAGAATACAAATATTTCCATAATAC
dog         ----------------------------------------
cow         ----------------------------------------
frog        -TCTGTC-----------AATACAAATAACTATAATATAA

>308 (153463-153576)
tammar      TCTCACCTCAGCCCCCACAGTGAAGGTTCGAGTCTGGGAGTCCAAGGTCTTCACCAGTACCTCCAAGTTGGCTGGTTCCTCCATAGCACTGCTGCTATTATCACTGGGTTCCAT
opossum     TCTCACCTCAGCCCCCACAGTGAAGGTTCGAGTCTGGGAGTCCAAGGTCTTCACCAGTACCTCCAAACTGGCTGGCTCCTCCATAGCAGTGCTGCTACTGTCACTGGGTTCCAT
human       TCTCACCTGGGCCCCCACAATAAAGGTACGAGTTTGAGAGTCCAAGGTCTTCACCAACACCTCCAAGCTGTCAGGCTCCTCCA--GCGGTACTGGTACTATCATTAGGCTCCAT
chimp       TCTCACCTGGGCCCCCACAATAAAGGTACGAGTTTGAGAGTCCAAGGTCTTCACCAACACCTCCAAGCTGTCAGGCTCCTCCA--GCGGTACTGGTACTATCATTAGGCTCCAT
mouse       TCTCACCTGGGCCCCCACAATAAAAGTCCGAGTCTGAGAGTCCAGGGTCTTCACCAGTACCTCCAGGCTGTCAGGCTCCTCCATAGCGGTACTGGCACTATCACTCGGCTCCAT
rat         TCTCACCTGGGCCCCCACAATAAAAGTCCGAGTCTGAGAGTCCAGGGTCTTCACCAGTACCTCCAGGCTGTCAGGCTCCTCCATAGCGGTACTGGTACTATCACTCGGCTCCAT
dog         TCTCACCTGGGCCCCCACAATAAATGTCCGAGTCTGAGAGTCCAAGGTCTTCACCAGCACCTCCAGGCTGTCAGGCTCCTCCAAAGTGGTACTGGTACTATCAGTGGGCTCCAT
cow         TCTCACCTGGGCCCCCACAATAAAGGTCCGGGTCTGAGAGTCCAGGGTCTTCACCAGCACCTCCAGGCTGTCAGGTTCCTCCA-AGTGGTACTGGTACTATCATTGGGCTCCAT
frog        -------------------------------------------------------------------CTGTGATGCT-----ATATTGTTACT---------------------

>309 (153955-154006)
tammar      CACGCACGCGCACCATGCCACGCCCACCGCGATAGGGAGCCCGCGAGCCTGC
opossum     CACATTTGCGCACCATGCCACGCCCACCGCGATAGGCAGCCCTCGAGTCTGC
human       CGCGCACGCGCGCCACGCC-----CA----------------TCGAACCCTC
chimp       CGCGCACGCGCGCCACGCC-----CA----------------TCGAACCCTC
mouse       CGCGCACGCGCAGCACCACA-----A----------------TCGAACCCGC
rat         CGCGCACGCGCGCCACCACA-----A----------------TCGAACCCGC
dog         CGCGCACGCGCGCCACGCCACGCCCA----------------CCGAACCCGC
cow         CGCGCACGCGCGCCACGCCACGCCCA----------------TCGAACCCGC
frog        ----------------------------------------------------

>310 (154233-154403)
tammar      GCTCCGCCCCCGGCCTCCCGGCGGCAACGCCACTTCCGGTCCTGCCCCCACACTTCCGCACGAACACTTCCTGTTCCCCGATAGAAACTGGGGGGTCGCGAGACGGCACTTCCGGTTCCCCCGGTCCCCAAGATTTCCTTCTGTGGGGTACGACGAGGAAAGGGGCAGCCC
opossum     GCTCCGCCCCCGGCCTCCCGGCGGCAACGCCACTTCCGGTTCTTCCCCCAAGTTTCCGCACGAACACTTCCTGTTCCCCGATAGAAACTGGGGGGTCGCGAGATGGCCCTTCCGGTTCCCCCAATCCCCAAGATTTCCTTCTGTGGGGTACGACGAGGAAAGGGGCAGCCC
human       GCTCCGCCCCCGACTTCCCCA--GGACCGTCACTTCCGGT-CTCCCCCAAACCTGCCACACGGCCACTTCCGTTTCCCCGATAGTATTTGGGGA-TCTCGAAGCGATACTTCCGGCTCCCCCCATCCCCAAGCTTTACTTTTGTGGGGCACGACGAGAAAGTCCGCAGCCC
chimp       GCTCCGCCCCCGACTTCCCCA--GGACCGTCACTTCCGGT-CTCCCCCAAACCTGCCACACGGCCACTTCCGTTTCCCCGATAGTATTTGGGGA-TCTCGAAGCGATACTTCCGGCTCCCCCCATCCCCAAGCTTTACTTTTGTGGGGCACGACGAGAAAGTCCGCAGCCC
mouse       GCTCCGCCCCCGACGTCCCCACGGTACCGTCACTTCCGGT-CTCCCCCAACC-TGGCACAGGGCCACTTCCGTTTCCCCGATCGTATTTGGGGGGTCTCGAGGCGGTACTTCCGGCTCCCCCAGTCCCCC-GATTTACTTTCGTGGGGCACGATGAGAAAGTCCACAGCCC
rat         GCTCCGCCCCCGACTTCCCCACGGTACCGTCACTTCCGGT-CTCCCCCAACC-TGGCACAGGGCCACTTCCGTTTCCCCGATAGTATTT--GGGGTCTCGAGGCGGTACTTCCGGCTCCCCCAGTCCCCC-GATTTACTTTCGTGGGGCACGATGAGAAAGTCCACAGCCC
dog         GCTCCGCCCCCGACTT-CCCCCGGTACCGTCACTTCCGGT-CT-CCCCCAACTTGCCACATGGTCACTTCCGTTTCCCCGATAGTATTTGGGGA-TCGCAAGGCGGTACTTCCGGCTCCCCCCATCCCGAAGTTTTACTTTTGTTGGGAACGATGAGGAAGTTCGCGGCCC
cow         GCTCCGCCCCCGACTTCCCCCCAGTACCGTCACTTCCGGT-CT-CCCCCAACCTGCCACACGGCCACTTCCGTTTCCCCGATAGTCTTTGGGGA-TCGTGAGGCGGTACTTCCGGCTCCCCCCACCCCAAAGCTTTACTTTAGTGGGGCTTTTCCAGAAAGTCCGCGGCCC
frog        ---------------------------------------------------------------------------------TAATATTTC---------------------------------------------------------------------------------

>311 (154410-154519)
tammar      CCGGGGAGCCCCTAAGAGGAAACGAGTCGGGGCTCGGCCAAGGTGGGAGGAAGCCGAGCACCCACAGGAGCCACCGTCGCCGCCTCCCGGGGGACCTTAGTGCGCTTGCG
opossum     CCGGGGAGCCCCTAGGAGGAAACGAGTCGGGGCTCGGCCTAGGTGGGAGGGAGCCGAGCACCCAGAGGAGCTACCGCCGCCGCCTCCCGGGGGACCTTACTGCGCTTGCG
human       CTG-AGGGC---------GAGTCGGGCCGGGGC-CGGCCTAGGTGGGAGGGAGCCGAGCACCCCGAGGAGCCGCCACCGCTG------GGGGGACCGTACTACGCCTGCG
chimp       CTG-AGGGC---------GAGTCGGGCCGGGGC-CGGCCTAGGTGGGAGGGAGCCGAGCACCCCGAGGAGCCGCCACCGCTG------GGGGGACCGTACTACGCCTGCG
mouse       CTGGGGGGC---------GAGACGGGCCCGGGC-CGGCCGAGATGGGAGGGAGCCGACCACCCGGAGGAGCCGCCGCCGCCGCCGCCCGGGGGACCGCACTGCGCCTGCG
rat         CTGGGGGGC---------GAGACGGGCCGGGGC-CGGCCTAGATGGGAGGGAGCCGACCACCCGGAGGAGCCGCCGCCGCCGCCG--CGGGGGACCGCACTGCGCCTGCG
dog         CTT-GGGGC---------CAGACGGGCCGGGGC-CGGCCTGGATGGGAGGGAGCCGAACACCCCGAGGAGCCACCGCCACCG------GGGGGGCCGTCCTGCGCCTGCG
cow         CTG-GCGGC---------GAGACGGGCCGGGGC-CGGCCTAGATGGGAGGGAGCCGAGCACCCCGAAGAGCCGCCGCCACCGCCG---GGGGGACCGTACTGCGCCTGCG
frog        --------------------------------------------------------------------------------------------------------------

>312 (154536-154673)
tammar      TGCGTACACGATTGAGGACCCGCCCCACTGATTGGATTTACCAGCCTACAGTGCGCGCCTGCGCCACAGCGCGAGGAGGGTGGGGAGGTCGCGTAGCGGATGACTACAGCAAATGCCTGAAAGTAATTTTCCCGTTGG
opossum     TGCGTACATGATTGAGGACCCGCCCCACTGATTGGGTTCACCAGCCTACAGTACGCGCCTGCGCCATAGCGCGAGGAGGGTGGGGAGGTCGCGTTGCGGATGACTACAGCAAATGCCTGAAAGTAATTTTCCCTCTGG
human       TGCGTGGACGATTGAGG-----------------------------------------------------------------------------------TGGCTACCGTAAATGCC---------------------
chimp       TGCGTGGACGATTGAGG-----------------------------------------------------------------------------------TGGCTACCGTAAATGCC---------------------
mouse       TGCGCACACGACCGGGG-----------------------------------------------------------------------------------TGGCTACTGGAAACGCCTAAAAGACGTTTACCCTCTGG
rat         TGCGCACACGACCGGGG-----------------------------------------------------------------------------------TGTCTACTGTAAACGCCTGAAAGAAATTTACCCTCTGG
dog         TGCGTACACGGTTGAGG-----------------------------------------------------------------------------------TGGCTACTTTAAATGCC---------------------
cow         TGCGTGCACGGTAGTGG-----------------------------------------------------------------------------------TGGCCGCTGTAAGTGCC---------------------
frog        ------------------------------------------------------------------------------------------------------------------------------------------

>313 (155080-155121)
tammar      GCCATATTTTTTGAGGGCGGAGGTTGCTGCCATTTTGTTACT
opossum     GCCATATTTTTTGAGGGCGGAGGTTGCTGCCATTTTGTTACT
human       ------------------------------CCTTT-------
chimp       ------------------------------CCTTT-------
mouse       ------------------------------------------
rat         ------------------------------------------
dog         ------------------------------CCTTT-------
cow         ------------------------------CCTTT-------
frog        -ACACATAACTG---------------TGGTATTTTTTTGCT

>314 (155233-155250)
tammar      GACAAATCCAGAGAGTAG
opossum     GACAAA---AGAGCGTAG
human       GACAAATCCAGGCCGTAG
chimp       GACAAATCCAGGCCGTAG
mouse       ------------------
rat         ------------------
dog         GACAAACCCCGGCC----
cow         GACAAATCCAGGCC----
frog        --------------GTAT

>315 (156936-156977)
tammar      TTGTAGGCCTGTGTGTATATGTACATATATGTGTATATGTAG
opossum     ------------------------------------------
human       TTGGAGACCTCTGT-----TGTAGAGACA----T--ATGTAG
chimp       TTGGAGACCTCTGT-----TGTAGAGACA----T--ATGTAG
mouse       TTGGAGACTTCTCTGTATATTTCGAGACATGTGTCTCTGTAG
rat         ------------------------------------------
dog         ------------------------------------------
cow         ------------------------------------------
frog        TTGGAAAC-----------TGCAAAAATATGTTA-----TAG

>316 (157670-157683)
tammar      AGTGAATGAATGAA
opossum     ATCGAATGAATGAA
human       AGTGAATGAAT---
chimp       AGTGAATGAAT---
mouse       AGTGAATGAATGAA
rat         AGTGAATGAATGAA
dog         AGTGAATCAAT---
cow         AGTGAGTGAGT---
frog        AGCA----------

>317 (157745-157773)
tammar      TGCTAGTATGTAATTTGAGGAGGGGGAGG
opossum     TGGCAGTATATAATGTGAGGAGGGGGAAG
human       TGCCAGTATGGAGTGGGA---GGGGGAGG
chimp       TGCCAGTATGGAGTGGGA---GGGGGAGG
mouse       TGCCCGTGTAGAGTGGGA---GGGGGAGG
rat         TGCCAGTGTAGAGTGGGGAGGGGGGGGGG
dog         TGCCAGTATGGAGTGAGA---GGGGGAGG
cow         TGCCAGTGTAGAGTGGGA---GGGGGAGG
frog        CGCTAGTATACAGTAT-------------

>318 (157804-157877)
tammar      TTGGGTTGGAAAACAAGACTAGTTACTCATTAGCAGATCCAGGGGATCAAGGGTTGAGGAAAGGGGCCAGAGGC
opossum     TTGGCCTGGAAAACAAGACTAGTTACTCATTAGCAGGTACAGGGGGTCAAGGGTTGAGGAAAGGGGGCAGAAGC
human       TTGGGTTGG-AAACAAGGTTAGTTACTCATTAGCAGGT-GAAAGGGTCAAGGGTCGAACGAAGGGAGCGAAAGC
chimp       TTGGGTTGG-AAACAAGGTTAGTTACTCATTAGCAGGT-GAAAGGGTCAAGGGTCGAATGAAGGGAGCGAAAGC
mouse       TTGGGTTGG-AAACAAGGTTAGTTACTTATTAGCAGGT-TAAAGGGTCAAGGGTCGA-GGGAGGGGGCGGAGGC
rat         TTGGGTTGG-AAACAAAGTTAGTTACTTATTAGCAGGT-TAAAGGGTCAAGGGTCGA-GG-AGGGGGCGGAGGC
dog         TTGGGTTGG-AAACAAGGTTAGTTACTCATTAGCAGGT-GAAAGGGTCAAGGGTCAA-GGAAGGGGGCGGAAGC
cow         TTGGGTTGG-AAACAAGATTAGTTACTCATTAGCGGGT-GAAAGGGTCAAGGGTCGA-GGAAGGGGGCGGAAGC
frog        TTGTGATGCAAAACAGGGCTGGGT-CTGACTGGG---------GGGTGCAGGGCCCACCG--GGGTGCTGCCTC

>319 (157901-157914)
tammar      GAGAGTAGTTTCAG
opossum     GAGAGTGGTTTCAG
human       GAGAGCAG-TTAAG
chimp       GAGAGCAG-TTAAG
mouse       ---AACAG-TTAAG
rat         ---AACAG-TTAAG
dog         GAGAGCAG-TTAAG
cow         GACAGCAG-TTAAG
frog        G-------------

>320 (157943-157978)
tammar      TGAGGATGTTCTACCAAATTTGGAAATCTGTCCTTT
opossum     TGAGGATGTTCCACCAAATTTGGGCAGCTTTCCTTT
human       TGAAGATGTTCCACCAAATTTGGGCAGCTCTGCTCT
chimp       TGAAGATGTTCCATCAAATTTGGGCAGCTCTGCTCT
mouse       --GAGATGTTCCACCAAGTTTGGGCAGCTCTGCTCT
rat         --AAGATGTTCCACCAAGTCTGGGCAGCGCTGCTCT
dog         TGAAGATGTTCCACCAAGTATGGGCAGCTCTGCTCT
cow         TGAAGATGTTCCACCACATTTGGGCAGCTCTTCTCT
frog        ------------------------------------

>321 (157991-158033)
tammar      TTCTCTATGACTCCATTTACCAGTGTTCTAAGCCTTATCAATT
opossum     TTCTCTATGACTCCATTTACCTGTGTTCTAAGCCTGATCAATT
human       TTATCCTTAACTCCATCTACCAGTGCCCTGAGCACAGTCAACT
chimp       TTATCCTTAACTCCATCTACCAGTGCCCTGAGCACAGTCAACT
mouse       TTCTCTTTAACTCCATGAATCAGTGCCCTGAGCACAGTCAACT
rat         TTCTCTTTAACTCCATGAATCAGTGCCCTGAGCACAGTCAACT
dog         TTCTCCTTAACTCCATCTACCAGTGCCCTGAGTACAGTCAACT
cow         TTCTCCTTAACTCCATCTACCAGTGCCCTGAGCACAGCCAACT
frog        -------------------------------------------

>322 (158039-158066)
tammar      CTCTGGAAGTAAATGGAAAAGAGGTATG
opossum     CTCTGGGAGTAAATGGAAAAGAGGTATG
human       CTCTGGGCGTGGATGGGAAGGAGGTATG
chimp       CTCTGGGCGTGGATGGGAAGGAGGTATG
mouse       CGCTGGGAATGGACGACACAGAGGTATG
rat         CGCTGGGAATGGACGACAAAGAGGTACG
dog         CTCAGGGAGTGGATGGGAAAGAGGTATG
cow         CTGAAGGAGTGGATGGGAAAGAGGTATG
frog        ----------------------------

>323 (158437-158602)
tammar      TCCAGTTCCCTGGACCCTACCTGGGTCAATGGTACTTCATTGCCGGTGCAGCTTCTACAAAGCAAGATCTGGAGATCTTTGTCCCAGTGGACAACATTCTCTTCAACATGGCTGCTAGCCATGTTCCCCAAAATCTCCAACTACAGGCCACCATCAGAAAGTAAGT
opossum     TCCAGTTCCCGGGACCCTACCTGGGTCAATGGTACTTCATTGCTGGTGCAGCTCCTACCCAGGAGGAGTTGGCGATCTTTGTCCCAGTGGACAACATTCTCTTCAACATGGCTGCTAGTCACGTTCCCCAAAAGCTCCAACTACGAGCCACCATCCGAATGTAAGT
human       TCCAGTTCCCAGAGGTCCACTTGGGCCAGTGGTACTTTATCGCAGGGGCAGCTCCCACCAAGGAGGAGTTGGCAACTTTTGACCCTGTGGACAACATTGTCTTCAATATGGCTGCTGGCTCTGCCCCGATGCAGCTCCACCTTCGTGCTACCATCCGCATGTGAGT
chimp       TCCAGTTCCCAGAGGTCCACTTGGGCCGGTGGTACTTTATCGCAGGGGCAGCTCCCACCAAGGAGGAGTTGGCAACTTTTGACCCTGTGGACAACATTGTCTTCAATATGGCTGCTGGCTCTGCCCCGATGCAGCTCCACCTTCGTGCTACCATCCGCATGTGAGT
mouse       TCCAGACCCCAGAGCCCCACCTGGGCCTGTGGTACTTTATTGCGGGAGCAGCCTCCACCACGGAAGAGTTGGCAACTTTTGATCCGGTGGACAATATTGTCTTCAACATGGCTGCCGGCTCTGCCCCAAGGCAGCTCCAGCTTCGTGCTACCATCCGCACGTGAGT
rat         TCCAGACCCCAGAGCCCCACCTGGGCCTGTGGTACTTTATCGCTGGAGCGGCTCCCACCATGGAAGAGTTGGCAACTTTTGACCAGGTGGACAATATTGTCTTCAACATGGCCGCCGGCTCTGCCCCAAGGCAGCTCCAGCTTCGCGCTACCATTCGCACGTGAGT
dog         TGCAGTTCCCAGAGCCACACCTGGGCAGGTGGTACTTCATCGCAGGGGCAGCTCCCACCAAGGAGGAGTTGGTGACTTTTGACCCTGTAGACAACATTGTCTTCAGCATGGCTACAGGCTCTGCCCCCATGCAGCTCCAGCTTCGTGCTACCATCCGCATGTGAGT
cow         TCCAGTTCCCAGAGCCCCACCTGGGCCAGTGGTACTTTATCGCAGGGGCAGCTCCCACCAAGGAGGAGTTGGCGACTTTTGACCCTGTGGACAACATTGTCTTCAACATGGCTGTGGGCTCTGCCCCCATGCAGCTCCAGCTTCGAGCGACCATCCGCACGTGAGT
frog        ACCAGTTCCCCTCACAGTATTTGGGACAATGGTACTTCGTTGCTGCTGCAGCTGCCATCAAGAAAGACTTGTCAACTTTTGTTGGGGTTGATAACATAAGCCCCTACA-----GCAGGATA-GCCCTCACAATGTTACAGATTCCATCAAAGAACCAAACAGCAAC

>324 (159020-159101)
tammar      AGGAAAGATGGGCACTGTGTACCCCGAGAATGGACTTACCATCTGACTGAAGGGAGCACAGATCTCAAGACTGAAGGTTGGT
opossum     AGGAAAAATGGGCACTGTGTACCCCGAGAATGGACTTACCATCTGACTGAGGGAAGCACGGATCTCAAGACTGAAGGTTGGT
human       AGGAAAGATGGGCTCTGTGTGCCCCGGAAATGGATCTACCACCTGACTG------GCACAGATCTCAGAACTGAAGGTTGGT
chimp       AGGAAAGATGGGCTCTGTGTGCCCCGGAAATGTATCTACCACCTGAGTG------GCACAGATCTCAGAACTGAAGGTTGGT
mouse       AGGAAAAGTGGGGTCTGTGTGCCCCGGAAGTGGACATACCGATTGACTGAAGGAAACATGGAACTCAGAACTGAAGGTTGGT
rat         AGGAAAAACGGGGTCTGCGTGCCCCGGAAATGGACGTACCACTTGACTGAAGGAAACACGGAACTCAGAACTGAAGGTTGGT
dog         AGGAAAAATGGACACTGTGTGCCCCGGAAATGGATCTACCACTTGACTG------GCACAGATCTCAGAACTGAAGGTTGGT
cow         AGGAAAAACGGGCTTTGCGTGCCCCGGAAATGGATCTACCACCTGTCTG------GCACAGATCTCAGAACTGAAGGTTGGT
frog        AGAAAGGACGGATCATGTGTTCCTAGAAAATGGATTTATCTGCTGCCTG-GGGAAGCACAGAACTAAGGACAGAAGGTAAGT

>325 (159198-159308)
tammar      CAACAGGTCGCCCTGATATGAAGACTGAACTCTTCTCCAGCTCTTGTCCAGATGGAATCATGCTGAGAGAGACAGGACAAGGTTACCAACGCTTCCTCCTCTACAGTGAGT
opossum     CAACAGGCCGCCCTGATATGAAGACTGAACTCTTCTCCAGCTTTTGCCCAGATGGGATCATGCTGAGAGAAACAGGACAAGGTTACCAGCGCTTCCTCCTCTATAGTGAGT
human       --ACAGGCCGCCCTGACATGAAGACTGAGCTCTTTTCCAGCTCATGCCCAGGTGGAATCATGCTGAATGAGACAGGCCAGGGTTACCAGCGCTTTCTCCTCTACAGTGAGT
chimp       --ACAGGCCGCCCTGACATGAAGACTGAGCTCTTTTCCAGCTCATGCCCAGGTGGAATCATGCTGAATGAGACAGGCCAGGGTTACCAGCGCTTTCTCCTCTACAGTGAGT
mouse       CAACAGGGCGCCCAGACATGAAAACAGACCTGTTCTCCAGCTCGTGCCCAGGAGGAATCATGCTGAAAGAGACGGGCCAGGGCTACCAGCGCTTTCTCCTCTACAGTGAGT
rat         CAACAGGGCGCCCAGACATGAAAACAGACCTCTTCTCCATCTCATGCCCAGGAGGAATCATGCTGAAAGAGACGGGGCAGGGGTACCAGCGTTTCCTCCTCTACAGTGAGT
dog         --ACAGGCCGCCCTGACATGAGGACCATGCTCTTCTCTAGCTCATGCCCCGGTGGAATCATGCTGAAAGAGTCAGGCCACGGTTACCAGCGCTTCCTCCTTTATAGTGAGT
cow         --ACAGGCCGCCCTGACATGAAGACCAAGCTCTTCTCCAGTGCATGCCCAGGTGGAATCATGCTGAAAGAGACAGGCCAGGGTTACCAGCGCTTCCTCCTCTACAGTGAGT
frog        GAACAGGGCACCCAGACAGACTAACTCAGTTATTTCCTTTTCGCTGCCCACACTGTATTATTCTGAAGGAAACAGACAACAGCTACGCCAGACTTCTCCTCTACTGTATGT

>326 (159528-159646)
tammar      TCCAGACCGATCCCCACAACCCCCTGAAGAATGTGTGAATGAATTTCAGTCCCTGACCTTTTGCATGGGCTCCAAAGTCTTCCTGCAGACCCCCAGGGAGAAAGGTGAGAAGACCTCTG
opossum     T-CAGATCGATCTCCAAACCCTCCTGAAGAATGTGTGAATGAATTTCGGTCCCTGACCTTTTGCTTGGACTCAAAGGCCTTCCTGCAGACACCCAGGGAATTAGGTGAGAAGACCTCAG
human       TCCAGATCGCTCACCACATCCTCCCGAAAAGTGTGTGGAGGAATTCAAGTCCCTGACTTCCTGCCTGGACTCCAAAGCCTTCTTATTGACTCCTAGGAATCAAGGTAAGAACAACTCAG
chimp       TCCAGATCGCTCACCACATCCTCCCGAAAAGTGTGTGGAGGAATTCAAGTCCCTGACTTCCTGCCTGGACTCCAAAGCCTTCTTACTGACTCCTAGGAATCAAGGTAAGAACAACTCAG
mouse       TCCAGATCGGTCACCACACCCTCCAGAGAAGTGTGTGGAGGAATTCCAGTCTCTGACCTCTTGCTTGGACTTCAAAGCCTTCTTAGTGACTCCCAGGAATCAAGGTGAG----AGTCAG
rat         TCCAGACCGATCGCCACACCCTCCAGAGGAGTGTGTGGAGGAATTCCAGTCTCTGACGTCCTGCTTGGACTTCAAAGCCTTTTTAGTGACTCCCAGGAATCAAGGTGAGAAGAAGTCAG
dog         TCCAGATCGCTCACCACACCCTCATGAGACATGCGTGGAGGAGTTCCAGTCCCTGACCTCCTGCCTGGACTTTAAGGCCTTCTTACGGACTCCCAGGAATCAAGGTAAGAAGAACTCAG
cow         TCCAGATCGCTCACCCCACCCTCCTGAGAAGTGTGTGGAGGAATTCCAGTCCCTGACCTCCTGCCTGGACTTTAAGGCCTTCTTACTGACTCCCAGGAATCAAGGTGAGAAGAACTTAG
frog        TCCAATGAGTTCAGCAAAACCTCTTGATAAGTGTGTGTTGGGATCCCAGTCTCTGACCAAAATGTAGGACTATAAATACTTTAGAGTGACTCTAAATAACCATGCTGAAACCAACCCCC

>327 (159909-159959)
tammar      CTCTTCCCTTCAGAGGCCTGTGAGTTGTCCAGTGACTGACCTGTGCCCTCA
opossum     CTCTTTCCTTCAGAGGCCTGTGAGTTGTCCCGTGACTGACCTGTGCCCTCA
human       CTCTTCCCTACAGAGGCCTGTGAGCTGTCCAATAACTGACCTGTAACTTCA
chimp       CTCTTCCCTACAGAGGCCTGTGAGCTGTCCAATAACTGACCTCTAACTTCA
mouse       CTCCTCCCTACAGAGGCCTGCCCGCTGTCCAGCAAGTGACCAGTGACTTCA
rat         CTCCTCCCTACAGAGGCCTGCCCACTGTCCAGCAAGTGACCCGTGACTCCA
dog         CTTCTCCCTCCAGAGGCCTGTGAGCTGTCCAGTAACTGACCTGTGGCTTCA
cow         CTCCTCTCTCCAGACGCCTGTGAGCTGTCCAGTAACTGACCTGTGGCTTCA
frog        --G--------AAAGGCATGATAATTATATATTA-----------------

>328 (159967-159980)
tammar      GAGCTGGAGACTTC
opossum     GAGCTGGAGACCTC
human       GAGCTGGAGACCTC
chimp       GAGCTGGAGACCTC
mouse       -AGCCAGCGAC---
rat         -AGCCGGCGGC---
dog         GAGCTGGAGACCTC
cow         -AGCTGGAGACCTC
frog        --------------

>329 (159998-160011)
tammar      AATAAAGATGATTT
opossum     AATAAAGATGATTT
human       AATAAAGATAATTT
chimp       AATAAAGATAATTT
mouse       AATAAAGATGATTT
rat         AATAAAGATGAATT
dog         AATAAAGATGATTT
cow         AATAAAGATGATTT
frog        AATTAATATAATAT

>330 (160192-160228)
tammar      AGTGGTATATTTAGGAGATCAGTGCAACAGTGATTGC
opossum     AGTGGTATATTTAGGAGATCAGTGCAACGGTGACTGC
human       AGTGGTATATT-ATTTGAT--GTGACACAGTTATTGC
chimp       AGTGGTATATT-ATTTGAT--GTGACACAGTTATTGC
mouse       ACTGGTGTATTTA----GT--GTGGCACA----TTGC
rat         ACTGGTGTATTTGTGTAGT--GTGGCACA----TTGC
dog         AGTGGTATATT-ATTTGAT--GTGACACATTTATT-C
cow         AGTGGTATATT-ATTTGGT--GTGACACAGTTATTGC
frog        -----TATA--TAATTTATTATTAATACACCAATACC

>331 (160267-160278)
tammar      GTGTTTCCCTAG
opossum     GTGTTTCCCTAG
human       GTGCTTCCC---
chimp       GTGCTTCCC---
mouse       GTGCTTCCC---
rat         GTGCTTCCC---
dog         GTTCTT-CC---
cow         GGGC-T-CC---
frog        ATGCTAACCTAG

>332 (160569-160602)
tammar      TTCCTTTTTATTGTTTCTTAAATTGAGGGATAGA
opossum     TTCCTTTTTATTTATTTTTTAATTGGGGGATAGA
human       TTTTTTTTTTTTGCTTTTAAAAAGTGGAGGTGGA
chimp       TTTTTTTTTTTTGCTTTTAAAAAGTGGAGGTGGA
mouse       TTTTATTCTATTGCTTTTAAAAAGTGGAGGTGGA
rat         TTTTATTCTATTGCTTTTTAAAAGTGGAGGTGGA
dog         TTTTT--------CTTTTAAAAAGTAAAGGTGGA
cow         TTTTTTTTTTTTGCTTTTAAAAAGTGGAGGTG--
frog        TATTTATTTAATAGTATCAAAAAGTGTATATAGA

>333 (160622-160650)
tammar      AAGTGACAATAGCTGGTGAATTAGAGGGT
opossum     AAGTGAAAATAGCTGGTGAATTAGAGAGT
human       ----AATAACAGCTGGTGAAT--------
chimp       ----AATAACAGCTGGTGAAT--------
mouse       AAATAACAAAAGCTGGTGACTTTGAGAGT
rat         AAATAACAACAGCTGGTGACTT-------
dog         AAGTAACAACAGCTGGTGAAT--------
cow         AATTAACAACAGCTGGTGAAT--------
frog        ACCTAATAACTGCTACTGACTCAT-----

>334 (160740-160754)
tammar      CCCTTCGATGAAGTC
opossum     CCTTTCCCTGAGGTC
human       CCCATCCCTGAGGTC
chimp       CCCATCCCTGAGGTC
mouse       CCCATCCCTGAGGTC
rat         CCCATCCCTGAGATC
dog         CCCATTCCTGAGGTC
cow         CCCATCCCTGAGGTC
frog        ATGATCACTAACTTG

>335 (160871-161063)
tammar      TCCTCCTCCCCTGACACCTGAGTCCCCTCTCGGAGACTGACAGCCAGTACCAGGGCCTGGAGAAGGCCAAAGAGGCAGGCAAAGTGGAACGGGTGTGCAGTGAGAAGGGTAAGGGCCATGTGAAGTCCATGGAGGGTAACAAGAAAGGAAAGAAGCCCATGCAGCCAAAGCCCCAGAGGCCCCCGAAGACCTA
opossum     TCCTCCTCCCCAGACACCTGGGTGCTCTCCCGGAGGCTGACAGCCAGTACCAGGGCCTGGAGAAGGCCAAAGAGGCAGGCAAAATGGAAGGGGTGTGCGGTGAGCAGGGTAAGGGCCAAGTGAAGTCCATGGAGGGTAACAAGGAAAGAGAGAAGCCCATGCAGCCAAAGCCCCAAAGGTCCCCTAAGACCTA
human       TCCCTCTCCCCAGTCACCTCATCCCCCTCCCGGAGGCTGACAGCCAGCACCAAGGCCTGCAGGAGACCAAAGAGGCAGGCGAAGTGCAAAGGGTGGGCAGTAAGTAGGCTCAGAACAGCATGGAGCCCATGCAGGGCAGCCAGGAAGGACAGTAGGCCATGTAGCCAGAGGCCCAGCGGTCCACGCAGGCCCA
chimp       TCCCTCTCCCCAGTCACCTCATCCCCCTCCCGGAGGCTGACAGCCAGCACCAAGGCCTGCAGGAGACCAAAGAGGCAGGCGAAGTGCAAAGGGTGGGCAGTAAGTAGGCTCAGAACAGCATGGAGCCCATGCAGGGCAGCCAGGAAGGACAGTAGGCCATGTAGCCAGAGGCCCAGCGGTCCACGCAGGCCCA
mouse       TCCCTCTCCCCAATCACCTCATCTTCTTCCCGGAGGCTGACAGCCAGCACCAGGGCCTGCAACAAGCCAAAGAGGCAGGCAAAATGCAGGGGGTGGGCAGTAAGTAAGCTCAGCACAGCGTGGAGCCCATGTAGGGCGGCCAGGAAACATAGCAGCCCATGAAGCCAGAGGCCCACAGGTCCTCGAAGGCCCA
rat         TCCTTCCCCCCAGTCACCTCATCCTCTTCCCGGAGGCTGACAGCCAGCACTAGGGCCTGCAACAGACCAAAGAGGCAGGCAAAATGCAGGGGGTGGGCAGTAAGCAGGCTCAGCACAGCATGGAGCCCGTGTAGGGCAGCCAGGAAACACAGTAGCCCGTGTAGCCAGAGGCCCACAGGTCCCCGAAGGCCCA
dog         TCCCTCTCCCAAGTCACCTCCTCCCCCTCCCGGAGGCTGACTGCCAGCACCAGGGCCTGTAGGAGACCAAAGAGGCAGGCAAAGTGCAGAGGGTGAGCAGTAAGTAGGCTCAACACAGCATGGAGCCCATGCAGAGCAGCTAGGAAGGATAGTAGCCCATGCAGCCAGAGGCCCAGCGGTCCACGCAGGCCCA
cow         TCCCTCCCTCAAGTCACCTCATCCCCCTCCCGGAGGCTGACAGCCAGCACCAGGGCCTGTAGAAGACCAAAGAGGCAGGCAAAGTGCAGGGGGTGAGCGGTCAGTAGGCTCAGCACGGCATGGAGTCCATGCAGAGCAGCCAGAAAGGACAGCAGCCCATGCAGCCAGAGGCCCAGCGGTCCACGCAGGCCCA
frog        ---------GCAGTTGTTTTTTGAAGAGCACCG--GCCAAGAGTAAGAAACTGTGGTTGCCTAATAACTTGGTTAAAGGCAAAGTGCACTTCATGGGTAAGAAATATTCAAAGCAAGGCATGAAACTAGTTAAGGCTGGGAAGCAA------------ATGCTGGCTCAGGAAAA-AGGTTAACAGT------

>336 (161093-161174)
tammar      GAACATAGCCCCAGCAGAGCTGAAGCCAGCAGTTCCAGCAAGTGCAGGGTCAGATTGGTGGAGATCTGGAGCCATTCCTCAG
opossum     GAACATAGCCCCAGCAGGGCTGAAGCCAGCAGTTCCAACAAGTGCAGGGTTAGGTTGGTGGAGATCTGGAGCCACTCCTCAG
human       GAGCACAGGGCCAGCAGGGCAGAGGCCAGCAGCTCCAGAAGATGCAGGGTCAGGTTGGTGGAGATCTGCAGACACTCTTCTG
chimp       GAGCACAGGGCCAGCAGGGCAGAGGCCAGCAGCTCCAGAAGATGCAGGGTCAGGTTGGTGGAGATCTGCAGACACTCTTCTG
mouse       GAGCACAGAGCCAGCAGGGCTGTGGCAAGCAGCTCCAGCAGGTGCAGGGTCAAGTTGGTAGAGATCTGCAGGTACTCCTCTG
rat         GAGCACAGAGCCAGCAAGGCTGAGGCAAGCAGCTCCAGCAGGTGCAGGGTCAAGTTGGTAGAGATCTGCAGATACTCCTCTG
dog         GAGCACAGCCCCAGCAGGGCTGAGGCAAGCAGCTCCAACAGATGCAGAGTCAGGTTGGTTGATATCTGCAGACTCTCCTCTG
cow         GAGCAGAGCCCCAGCAGGGCTGAGGCCAGCAGCTCCAGCAGGTGCAGGGTCAGGTTGGTGGAGATCTGCAGACACTCCTCTG
frog        AATCACA---CTGGGTGACCTCCTATCAGCAACTTCAGCTGATGAAGGGGCAAGTTGGAGGGC-------------------

>337 (161219-161250)
tammar      TCCCCCTGAAGCCAGCCCAGCAGCCTCTGGTG
opossum     TCCCCCTGAAGCCAGCCCAGCAGCCTCCGGTG
human       TCCCCCCGCAGCCAGCCCAACAGCTTCTCACG
chimp       TCCCCCCGCAGCCAGCCCAACAGCTTCTCACG
mouse       TCCCCCCGTAACCAACGCAGCAGCTTCTGACG
rat         TCCCCCCGGAGCCACCGTAGCAGCTTCTGACG
dog         TCCCCCTGCAGCCAGCCCAGCAGCTTCTGACG
cow         TCCCCCCGCAACCAGCCTAGCAGCTTCTGACG
frog        --------------------------------

>338 (161261-161267)
tammar      TTCTCCA
opossum     TTCTCCA
human       TTCTCCA
chimp       TTCTCCA
mouse       TTCTCCA
rat         TTCTCCA
dog         TTCTCCA
cow         TTCTCCA
frog        -------

>339 (161426-161448)
tammar      TTGGAGGAGTTCCTTCTGTCCCC
opossum     TTGGGGGAAACCCTTCTGTCCTC
human       TTGAGGGAATCCATTCTTTTCCC
chimp       TTGAGGGAATCCATTCTTTTCCC
mouse       TTGAGGGAATCCATTCTTTTCCC
rat         TTGAGGGAATCCATTCTTTTCCC
dog         TTGAAGGAATCCATTCTGTTCCC
cow         TTCAGAGAATCCATTCTTTTCCC
frog        -----------------------

>340 (161546-161697)
tammar      CCCCTGTCTCCCATGGTCTCTGGAGCACTGTCCCAGTCACTCCCTGAGTTCTCAGGCGAGCTATCCTCCCTTACAGGGCCAGGCTCAGGCAGGGGATCTTTTCGGCGGCCCCAGGAACGGGGCAGCCAGCCACCAAGACGTCGAAGAAACAT
opossum     CCCCTATCTCCCATGGTCTCTGGGGCACTGTCCCAGTCACTCCCCGAGTTCTCAGGAGAGCTATCCTCCCTTACAGGGCCAGACTCAGGCAGGGGGTCTTTTCGGCGGCCCCAAAAACGGGGCATCCAGCCACCAAGATGTCGAAGAAACAT
human       CCCACATCTTCCATGGTTTCTGGGGCACTATCCCAGTCACTTCCTGAATTCTCCGAGGAGCTGTCCACCCGTCTGGGTTCTGGGTAAGGCGGGTCAGGTTTCCGGCGGCCCCAAGGGCGAGGTAGCCAGCCACCAAGCCGTCGCAGGAACAT
chimp       CCCACATCTTCCATGGTTTCTGGGGCACTATCCCAGTCACTTCCTGAATTCTCCGAGGAGCTGTCCACCCGTCTGGGTTCTGGGTAAGGCGGGTCAGGTTTCCGGCGGCCCCAAGGGCGAGGTAGCCAGCCACCAAGCCGTCGCAGGAACAT
mouse       CCCACATCTCCCATGGTCTCTGGAGCACTGTCCCAGTCACTCCCCGAATTCTCCGGGGAGCTGTCCACCCATCTGGGTTCTGGGGCAGGCAAATCAGATTTCTTTCGACCCCAAGGTCGAGGTAGCCAGCCACCAAGCCGTCGAAGGAACAT
rat         CCCACATCTCCCATGGTCTCTGGAGCACTGTCCCAGTCACTCCCTGAGTTCTCCGGGGAGCTGTCCACCCATCTGGGTTCTGGGGCAGGCAAGTCAGATTTCTTTCGACCCCAAGGTCGCGGCAGCCAGCCACCAAGCCGTCGAAGGAACAT
dog         CCCACATCTCCCATGGTTTCTGGGGCACTATCCCAGTCACTCCCTGAATTCTCAGAGGAGCTATCCATTCGTCTGAGTTCTGGGGTAGGCAGGTCAGGTTTCCGGTGGCCCCAGGGGCGAGGTAGCCAACCACCGAGGCGTCGCAGGAACAT
cow         CCCAGATCTCCCATGGTTTCTGGAGCACTGTCCCAGTCACTCCCTGAATTCTCAGAGGAGCTGTCCATCCGTCTGGGTTCTGGGGTGGG---------------------------------------------------------------
frog        --------------------------------------------------------------------------------------------------------------------------------------------------------

>341 (161733-161807)
tammar      TCTGGGATCTCCTCCACGTGTTCCTCTGGCCGTCAGGCAGGAGGTCGGGAGAGGCTCCCCAGATGCCAGGTTCTG
opossum     TCTGGGATCTCCTCCAGGTGTTCCTCTGGCCCACAGGCAGGAGGCCGAGAGAGGCTCCCCAGATGCCAGGTC-TG
human       TCTG------------------------------AGGC--------------------------------TCCTG
chimp       TCTG------------------------------AGGC--------------------------------TCCTG
mouse       TCTG------------------------------TGAC--------------------------------TCCTG
rat         TCTG------------------------------TGAC--------------------------------TCCTG
dog         TCTG------------------------------GGGC--------------------------------TCCTG
cow         ---------------------------------------------------------------------------
frog        TCTTCCATTATTGGCTATTTCTACTTATGAATAAATCTGTGCGTGTGCGTGTTTTTAAACAAATGCTGTGCTTTA

>342 (161879-161894)
tammar      TCAGTTCCCTCCTCTT
opossum     TCAGTTTCCTTCTCTT
human       TC-TTTCTCTACTC-T
chimp       TC-TTTCTCTACTC-T
mouse       TCAGTTCCCTACTC-T
rat         TCAGTTCCCTACTC-T
dog         T--GTTCCCTACTC-T
cow         ----------------
frog        TGAACTTTCTTCTCTT

>343 (161971-162009)
tammar      CTCCAAATTCATTAACGCCCCACAAAGATTCCAAGAATG
opossum     CTCCAAATTCATTAAAGCCCCCCAAAGATTCCAAGAATG
human       --CCAAATTCATTCAACCCCCACA--GATTCCAAGAAT-
chimp       --CCAAATTCATTCAACCCCCACA--GATTCCAAGAAT-
mouse       ----AAATCCATTTG--CCCCACACA----CCAAGACT-
rat         ----AAATCCATTTG--CCCCACACA----CCAAGACT-
dog         --CCAAATTCGTTCAACTACCACCCCGATGCCAAGAAT-
cow         ---------------------------------------
frog        ATCCTAA--------ATTCACAGTAATAGCCCCAGAATT

>344 (162083-162132)
tammar      GTGGCACCCCAAGTTTCAACTCACCAATGCCACAGCCCAAGATGCCACTG
opossum     GTGGCACCCCAAGTTTC-ACTCACCAATGCCACAGCCCAAGATGCCACTG
human       GTGGCCC-------------------------------------------
chimp       GTGGCCC-------------------------------------------
mouse       GTGGCCC-------------------------------------------
rat         GTGGCCC-------------------------------------------
dog         GCGGCCC-------------------------------------------
cow         GTGGCCC-------------------------------------------
frog        TAGGCTAGAAATGTTACACATTACTTCTGTACCAGCCCAAG---------

>345 (162415-162423)
tammar      CAAGGTCAG
opossum     CAAGGTCAG
human       CAAGGTCAG
chimp       CAAGGTCAG
mouse       CAAGGTCAG
rat         CAAGGTCAG
dog         CAAGGTCAG
cow         CAAGGTCAG
frog        AAATG----

>346 (162520-162533)
tammar      GGGCGCAGCGTCCC
opossum     GCTCGCAGCGCCCC
human       GGGCCCAGCGTCCC
chimp       GGGCCCAGCGTCCC
mouse       GGGCCCAGCGTCCC
rat         GGGCCCAGCGTCCC
dog         GGGCCG------CC
cow         GGGCCCAGCGTCCC
frog        --------------

>347 (162715-162728)
tammar      AGGGTCCCGCCTCT
opossum     ---GTCCCGCCTCT
human       AGAGT------TCT
chimp       AGAGT------TCT
mouse       AGAGC------TCT
rat         AGAGC------TCT
dog         AGAGT------TCT
cow         AGAGT------TCT
frog        AGTGTGTAGAATCT

>348 (163443-163455)
tammar      TCTCTCCCTCCCA
opossum     TCTCTTCCTCCCA
human       TCTCTCCCTCCCA
chimp       -------------
mouse       TCTCTCTCTCCCA
rat         -------------
dog         TCTCTCCCTCCCA
cow         -------------
frog        ------CCCACCA

>349 (164246-164300)
tammar      AAGGGTAAACTCACAGCTCCAGATTATTAGAAGTCCTTTTCTCTCTCCTTGAAAT
opossum     AAGGGAAAATTCACAGCTCCAAATTACTAGATGTCCTTTTATCCCTCCATGGAAT
human       AAGGGAAAGCTCACAGCTCCAAATTTCTTGAGGTCTGCTTCTCCCT---------
chimp       -------------------------------------------------------
mouse       -------------------------------------------------------
rat         -------------------------------------------------------
dog         AAGGGAAAGCTCACAGCTCCAAATTTCTTGAGGTTTGCTTCTCCCTCCATGAAAT
cow         -------------------------------------------------------
frog        -------------------CAAA----------------------TCCAT-----

>350 (164384-164423)
tammar      TCAAATCAAAGTCAACTGCAAGTCATGTCATCATCTTGAT
opossum     ----------------------------------------
human       ----------------------------------------
chimp       ----------------------------------------
mouse       ----------------------------------------
rat         ----------------------------------------
dog         TCAAAT----GATAACTG---TTCTTGTCATCATCTTGAT
cow         ----------------------------------------
frog        ----------------------------------------

>351 (164472-164556)
tammar      CCCACCCTTTTCTCAGTGGCTTTAGCTGTTGATCCTCTCATCTCCTCACTGGAAACATTGTTTATTATTGGCCCAGTCTCTTTGA
opossum     CCTACCCTTTTCTCAGT--ATTTATTTGTTGGTGCTCTCATCTCCTGCCTGGAAATCTTGTTTATTACTGGTCCAGTCTCTTGGA
human       CCCACCCT-------------------------------------T---------------------------------------
chimp       -------------------------------------------------------------------------------------
mouse       -------------------------------------------------------------------------------------
rat         -------------------------------------------------------------------------------------
dog         CCCACCCTTTTCCCAGTGGTTTTAGCAGGTGATCCTGTCAGCTCCTCACAGGAAACAGGGTGCATTTCTGGCCCAGTCTCCTGGA
cow         CCCACC-------------------------------------------------------------------------------
frog        CCCAGCTTTGCCTAGGTGTCTTTCGATTGTCAGCCTGCAACCCCCTGAAACAAA-------TTTATATTGGCAGAGTTTCTTGGA

>352 (164818-164890)
tammar      CAAATGGATTAAGGACTTGATTCAATCCAGAAGTCTGACCTTTTTGGTTTTACATTAATAGTGTAACAGGATG
opossum     CAAATGGATTAAGGATTTGATTCAATCCAGAAGTTCCATCTTCCTTG-TTTATATTAATAGTGTAATAAGATG
human       -------------------------------------------------------------------------
chimp       -------------------------------------------------------------------------
mouse       -------------------------------------------------------------------------
rat         -------------------------------------------------------------------------
dog         CAGATGGACTAAGGCCTTGTTTCACTCCAGAAGTCCCACCTTCCTGCTTTTAAATTAATATTTTAACAAGATG
cow         -------------------------------------------------------------------------
frog        --------------AATTGA------------------------AGGTAAAAACTGAACAGAGTAAGGAGATG

>353 (164930-164949)
tammar      CAGATTGAAGCATACTTTTT
opossum     CAGATTGAAGCATACTTTTT
human       --GATTG-------------
chimp       --------------------
mouse       --------------------
rat         --------------------
dog         CAGATTGAAGCATACTTTTT
cow         --------------------
frog        TACCTTGAAGCAATTTTAAT

>354 (164969-165025)
tammar      TTTTTTTGGTCTGCGTTTTCTTCTGCAACATGACTAATATGGAAATGTTTTGTATGA
opossum     TTTTTTTGATCTGCATTTTCTTTTGCAATATGACTAATATGGAAATG-----AATGA
human       ---------------------------------------------------------
chimp       ---------------------------------------------------------
mouse       ---------------------------------------------------------
rat         ---------------------------------------------------------
dog         TTTTGTTGATTTGTGCTTTCATCTGTAAAATGAATAACATGTAAGTGCTTAGAATGA
cow         ---------------------------------------------------------
frog        TTTTTATGC-----------------AAAATG-------------------------
