# Supplementary material for: Evolution and comparative analysis of the MHC Class III inflammatory region
Source: BMC Genomics. 2006 Nov 2;7:281. doi: 10.1186/1471-2164-7-281 (PMC1654159; doi:10.1186/1471-2164-7-281)
Supplement: Additional File 2 — Percent identities of conserved elements. Excel file containing percent identities of conserved elements between each reference species and the aligned sequences. [file 1471-2164-7-281-S2.xls]

## Sheet: Wallaby
Wallaby conserved elements and pairwise analysis
id	start	end	L	opossum	human	chimp	mouse	rat	dog	cow	eutherian	marsupial	mammalian	class	score
42	53626	53638	13	100	92.31	92.31	92.31	92.31	92.31	92.31	92.31	100	93.41	HCE	1
43	53716	53910	195	94.36	88.72	88.72	88.21	88.72	87.69	88.72	88.46	94.36	89.3	HCE	1
82	67589	67601	13	92.31	92.31	92.31	92.31	92.31	92.31	92.31	92.31	92.31	92.31	HCE	1
103	73848	73877	30	96.67	86.67	86.67	90	86.67	86.67	90	87.78	96.67	89.05	HCE	1
111	74849	74865	17	100	100	100	94.12	94.12	100	100	98.04	100	98.32	HCE	1
127	77555	77574	20	90	95	95	90	90	90	100	93.33	90	92.86	HCE	1
139	80272	80299	28	92.86	89.29	89.29	85.71	85.71	89.29	85.71	87.5	92.86	88.27	HCE	1
152	82662	82669	8	87.5	87.5	87.5	87.5	87.5	87.5	87.5	87.5	87.5	87.5	HCE	1
183	119736	119747	12	100	91.67	91.67	91.67	91.67	91.67	91.67	91.67	100	92.86	HCE	1
217	126381	126570	190	99.47	92.11	92.11	94.74	93.68	93.16	94.74	93.42	99.47	94.29	HCE	1
226	128852	128965	114	95.61	88.6	88.6	86.84	85.09	89.47	87.72	87.72	95.61	88.85	HCE	1
329	159998	160011	14	100	92.86	92.86	100	92.86	100	100	96.43	100	96.94	HCE	1
338	161261	161267	7	100	100	100	100	100	100	100	100	100	100	HCE	1
345	162415	162423	9	100	100	100	100	100	100	100	100	100	100	HCE	1
5	8599	8731	133	87.22	0.75	0.75	0	0	0	0.75	0.38	87.22	12.78	MSE	2
14	30998	31043	46	100	0	0	0	0	0	0	0	100	14.29	MSE	2
57	58054	58184	131	94.66	0	0	0	0	0	0	0	94.66	13.52	MSE	2
58	58309	58399	91	96.7	0	0	0	0	0	0	0	96.7	13.81	MSE	2
59	58683	58735	53	98.11	0	0	0	0	0	0	0	98.11	14.02	MSE	2
88	68636	68755	120	93.33	0.83	0.83	0.83	0.83	0.83	0.83	0.83	93.33	14.05	MSE	2
169	91716	91768	53	92.45	0	0	0	0	0	0	0	92.45	13.21	MSE	2
4	6695	6840	146	90.41	0	0	0	6.85	0	0	1.14	90.41	13.89	MSE	3
15	31619	31707	89	82.02	2.25	0	0	0	2.25	2.25	1.12	82.02	12.68	MSE	3
45	54418	54460	43	100	0	0	16.28	16.28	0	0	5.43	100	18.94	MSE	3
171	94901	94992	92	92.39	7.61	7.61	0	5.43	5.43	5.43	5.25	92.39	17.7	MSE	3
212	125059	125148	90	88.89	6.67	6.67	6.67	6.67	8.89	7.78	7.22	88.89	18.89	MSE	3
299	149582	149628	47	87.23	19.15	19.15	19.15	19.15	19.15	19.15	19.15	87.23	28.88	MSE	3
301	150381	150492	112	93.75	8.93	8.93	8.93	8.93	8.04	8.93	8.78	93.75	20.92	MSE	3
313	155080	155121	42	100	9.52	9.52	0	0	9.52	9.52	6.35	100	19.73	MSE	3
341	161733	161807	75	90.67	16	16	13.33	13.33	14.67	0	12.22	90.67	23.43	MSE	3
344	162083	162132	50	98	12	12	12	12	10	12	11.67	98	24	MSE	3
72	66193	66207	15	0	86.67	86.67	60	60	86.67	86.67	77.78	0	66.67	UIO	4
186	120064	120107	44	0	81.82	79.55	84.09	79.55	75	77.27	79.55	0	68.18	UIO	4
187	120119	120133	15	0	80	80	86.67	86.67	86.67	93.33	85.56	0	73.33	UIO	4
188	120207	120285	79	5.06	78.48	75.95	81.01	77.22	86.08	83.54	80.38	5.06	69.62	UIO	4
190	120549	120623	75	0	82.67	82.67	72	73.33	81.33	77.33	78.22	0	67.05	UIO	4
191	120846	121019	174	0	85.06	85.06	80.46	81.03	80.46	81.61	82.28	0	70.53	UIO	4
192	121317	121348	32	0	87.5	87.5	75	75	81.25	87.5	82.29	0	70.54	UIO	4
1	2289	2383	95	0	0	0	78.95	1.05	1.05	5.26	14.39	0	12.33	.	5
2	4765	4795	31	93.55	0	0	12.9	12.9	22.58	22.58	11.83	93.55	23.5	.	5
3	6543	6565	23	100	0	0	0	34.78	0	0	5.8	100	19.25	.	5
6	10132	10151	20	100	0	0	0	20	0	55	12.5	100	25	.	5
7	19802	19871	70	88.57	75.71	71.43	0	0	0	7.14	25.71	88.57	34.69	.	5
8	20639	20654	16	87.5	100	68.75	0	0	0	0	28.12	87.5	36.61	.	5
9	22113	22142	30	0	90	86.67	13.33	0	0	0	31.67	0	27.14	.	5
10	22241	22292	52	17.31	80.77	84.62	0	0	0	0	27.56	17.31	26.1	.	5
11	24123	24189	67	0	38.81	7.46	4.48	0	4.48	71.64	21.14	0	18.12	.	5
12	25007	25111	105	0	58.1	0	5.71	0	0	18.1	13.65	0	11.7	.	5
13	25717	25750	34	2.94	79.41	0	14.71	0	0	0	15.69	2.94	13.87	.	5
16	47909	47939	31	96.77	77.42	0	0	0	51.61	58.06	31.18	96.77	40.55	.	5
17	47963	48003	41	92.68	73.17	0	0	0	48.78	53.66	29.27	92.68	38.33	.	5
18	48018	48105	88	94.32	72.73	0	0	0	72.73	68.18	35.61	94.32	43.99	.	5
19	48234	48263	30	86.67	70	0	0	0	70	63.33	33.89	86.67	41.43	.	5
20	48461	48512	52	94.23	82.69	0	0	0	78.85	75	39.42	94.23	47.25	.	5
21	48795	48886	92	94.57	85.87	0	47.83	18.48	89.13	86.96	54.71	94.57	60.4	.	5
22	49224	49235	12	91.67	91.67	0	0	0	91.67	91.67	45.83	91.67	52.38	.	5
23	49257	49335	79	91.14	74.68	0	74.68	74.68	69.62	63.29	59.49	91.14	64.01	.	5
24	49374	49401	28	100	96.43	0	71.43	78.57	96.43	96.43	73.21	100	77.04	.	5
25	49459	49484	26	96.15	84.62	0	92.31	84.62	88.46	88.46	73.08	96.15	76.37	.	5
26	49524	49535	12	100	58.33	0	0	0	66.67	66.67	31.94	100	41.67	.	5
27	49688	49861	174	96.55	83.33	0	81.61	81.03	83.91	83.33	68.87	96.55	72.82	.	5
28	49970	50136	167	90.42	78.44	0	84.43	83.83	80.24	79.04	67.66	90.42	70.92	.	5
29	50209	50326	118	94.07	92.37	0	91.53	90.68	87.29	91.53	75.56	94.07	78.21	.	5
30	50703	50999	297	97.31	76.77	0	72.73	72.05	73.06	76.43	61.84	97.31	66.91	.	5
31	51042	51050	9	100	77.78	0	77.78	77.78	66.67	66.67	61.11	100	66.67	.	5
32	51137	51172	36	69.44	75	0	38.89	36.11	75	75	50	69.44	52.78	.	5
33	51299	51319	21	95.24	52.38	0	28.57	23.81	76.19	47.62	38.1	95.24	46.26	.	5
34	51533	51548	16	93.75	87.5	0	25	31.25	87.5	87.5	53.12	93.75	58.93	.	5
35	51830	51886	57	91.23	36.84	0	29.82	63.16	49.12	42.11	36.84	91.23	44.61	.	5
36	51897	52061	165	96.36	80.61	0	73.33	65.45	78.79	80.61	63.13	96.36	67.88	.	5
37	52072	52148	77	96.1	76.62	0	68.83	67.53	74.03	70.13	59.52	96.1	64.75	.	5
38	52157	52301	145	91.72	76.55	0	71.72	74.48	79.31	77.24	63.22	91.72	67.29	.	5
39	52317	52607	291	93.47	64.95	0	60.48	60.14	64.6	64.95	52.52	93.47	58.37	.	5
40	52623	52873	251	96.81	79.68	71.71	79.68	77.69	80.08	80.48	78.22	96.81	80.88	.	5
41	53554	53612	59	98.31	88.14	88.14	84.75	81.36	91.53	91.53	87.57	98.31	89.1	.	5
44	54332	54403	72	87.5	18.06	18.06	18.06	18.06	76.39	23.61	28.7	87.5	37.1	.	5
46	54565	54574	10	90	0	0	90	90	80	90	58.33	90	62.86	.	5
47	55011	55021	11	81.82	0	0	0	18.18	100	0	19.7	81.82	28.57	.	5
48	55072	55180	109	94.5	88.99	1.83	84.4	81.65	87.16	88.07	72.02	94.5	75.23	.	5
49	55623	55647	25	96	76	76	0	0	72	76	50	96	56.57	.	5
50	55742	55887	146	98.63	88.36	88.36	85.62	85.62	86.3	84.25	86.42	98.63	88.16	.	5
51	55906	55914	9	100	66.67	66.67	33.33	33.33	66.67	66.67	55.56	100	61.9	.	5
52	56808	57059	252	94.44	86.11	86.11	80.16	79.76	84.52	83.73	83.4	94.44	84.98	.	5
53	57098	57114	17	100	82.35	82.35	70.59	64.71	64.71	76.47	73.53	100	77.31	.	5
54	57242	57254	13	76.92	76.92	76.92	53.85	61.54	76.92	76.92	70.51	76.92	71.43	.	5
55	57549	57559	11	100	81.82	81.82	81.82	81.82	81.82	81.82	81.82	100	84.42	.	5
56	57612	57623	12	100	50	50	75	75	58.33	58.33	61.11	100	66.67	.	5
60	59431	59485	55	43.64	0	0	94.55	23.64	0	0	19.7	43.64	23.12	.	5
61	59848	59865	18	88.89	0	0	83.33	83.33	0	0	27.78	88.89	36.51	.	5
62	59910	59952	43	86.05	0	0	67.44	81.4	0	0	24.81	86.05	33.55	.	5
63	61208	61392	185	88.65	87.03	86.49	83.24	84.32	85.41	87.57	85.68	88.65	86.1	.	5
64	61861	61982	122	92.62	86.89	86.89	83.61	86.07	86.07	85.25	85.79	92.62	86.77	.	5
65	62180	62271	92	96.74	88.04	88.04	83.7	84.78	89.13	90.22	87.32	96.74	88.66	.	5
66	62283	62304	22	95.45	72.73	72.73	72.73	77.27	81.82	81.82	76.52	95.45	79.22	.	5
67	62362	62384	23	91.3	73.91	73.91	73.91	69.57	73.91	73.91	73.19	91.3	75.78	.	5
68	62477	62497	21	95.24	85.71	80.95	90.48	90.48	85.71	85.71	86.51	95.24	87.76	.	5
69	63854	63878	25	100	68	72	60	56	64	72	65.33	100	70.29	.	5
70	65127	65356	230	90	74.78	74.78	72.61	73.91	68.26	73.04	72.9	90	75.34	.	5
71	65802	65848	47	91.49	27.66	27.66	6.38	21.28	19.15	4.26	17.73	91.49	28.27	.	5
73	66300	66327	28	92.86	82.14	82.14	75	78.57	92.86	89.29	83.33	92.86	84.69	.	5
74	66344	66406	63	90.48	69.84	69.84	69.84	68.25	74.6	71.43	70.63	90.48	73.47	.	5
75	66465	66535	71	87.32	81.69	81.69	81.69	80.28	83.1	81.69	81.69	87.32	82.49	.	5
76	66751	66772	22	54.55	63.64	63.64	59.09	59.09	50	54.55	58.33	54.55	57.79	.	5
77	66785	66854	70	88.57	82.86	81.43	77.14	82.86	80	80	80.71	88.57	81.84	.	5
78	66902	66994	93	81.72	77.42	77.42	80.65	78.49	80.65	77.42	78.67	81.72	79.11	.	5
79	67073	67212	140	83.57	78.57	79.29	75.71	77.14	77.86	78.57	77.86	83.57	78.67	.	5
80	67217	67342	126	86.51	68.25	68.25	71.43	69.84	67.46	69.05	69.05	86.51	71.54	.	5
81	67561	67577	17	58.82	58.82	58.82	29.41	52.94	58.82	52.94	51.96	58.82	52.94	.	5
83	67628	67674	47	91.49	87.23	87.23	80.85	80.85	85.11	91.49	85.46	91.49	86.32	.	5
84	67899	67941	43	90.7	74.42	74.42	67.44	69.77	74.42	76.74	72.87	90.7	75.42	.	5
85	67964	67986	23	91.3	86.96	86.96	52.17	78.26	91.3	73.91	78.26	91.3	80.12	.	5
86	68003	68047	45	93.33	84.44	84.44	82.22	84.44	80	82.22	82.96	93.33	84.44	.	5
87	68112	68235	124	90.32	77.42	77.42	75.81	76.61	81.45	79.84	78.09	90.32	79.84	.	5
89	69045	69068	24	91.67	41.67	41.67	41.67	41.67	41.67	41.67	41.67	91.67	48.81	.	5
90	69125	69151	27	81.48	74.07	74.07	70.37	70.37	66.67	70.37	70.99	81.48	72.49	.	5
91	70328	70502	175	90.86	82.86	82.86	78.86	77.71	84	81.14	81.24	90.86	82.61	.	5
92	70517	70547	31	96.77	67.74	67.74	70.97	70.97	67.74	70.97	69.35	96.77	73.27	.	5
93	71331	71369	39	87.18	20.51	20.51	23.08	23.08	41.03	0	21.37	87.18	30.77	.	5
94	71462	71481	20	95	40	40	55	50	0	0	30.83	95	40	.	5
95	71725	71776	52	38.46	50	44.23	48.08	11.54	50	32.69	39.42	38.46	39.29	.	5
96	72238	72296	59	27.12	0	0	42.37	42.37	45.76	37.29	27.97	27.12	27.85	.	5
97	72864	72886	23	95.65	91.3	91.3	65.22	82.61	91.3	91.3	85.51	95.65	86.96	.	5
98	72905	72997	93	86.02	74.19	74.19	73.12	74.19	74.19	75.27	74.19	86.02	75.88	.	5
99	73011	73045	35	100	88.57	91.43	65.71	65.71	91.43	88.57	81.9	100	84.49	.	5
100	73080	73110	31	96.77	45.16	45.16	45.16	45.16	48.39	48.39	46.24	96.77	53.46	.	5
101	73290	73329	40	97.5	5	5	65	65	5	5	25	97.5	35.36	.	5
102	73564	73661	98	94.9	68.37	69.39	67.35	74.49	74.49	71.43	70.92	94.9	74.34	.	5
104	74001	74019	19	94.74	84.21	84.21	78.95	78.95	78.95	89.47	82.46	94.74	84.21	.	5
105	74025	74152	128	89.06	77.34	77.34	78.91	79.69	81.25	82.81	79.56	89.06	80.92	.	5
106	74188	74268	81	95.06	76.54	75.31	76.54	75.31	80.25	72.84	76.13	95.06	78.84	.	5
107	74289	74438	150	93.33	74	74	68.67	66	77.33	76	72.67	93.33	75.62	.	5
108	74464	74501	38	97.37	68.42	68.42	52.63	39.47	71.05	68.42	61.4	97.37	66.54	.	5
109	74514	74555	42	100	61.9	61.9	38.1	38.1	54.76	59.52	52.38	100	59.18	.	5
110	74822	74841	20	90	75	75	75	75	80	75	75.83	90	77.86	.	5
112	74928	74938	11	100	90.91	90.91	27.27	45.45	90.91	81.82	71.21	100	75.32	.	5
113	75036	75055	20	60	60	60	50	50	55	55	55	60	55.71	.	5
114	75066	75100	35	100	80	80	82.86	80	82.86	74.29	80	100	82.86	.	5
115	75414	75432	19	84.21	94.74	94.74	78.95	84.21	89.47	84.21	87.72	84.21	87.22	.	5
116	75729	75776	48	58.33	68.75	68.75	66.67	64.58	68.75	68.75	67.71	58.33	66.37	.	5
117	75782	76015	234	85.9	69.23	69.23	65.38	64.96	67.95	70.09	67.81	85.9	70.39	.	5
118	76173	76256	84	95.24	50	50	52.38	50	50	47.62	50	95.24	56.46	.	5
119	76308	76327	20	70	75	75	70	70	75	75	73.33	70	72.86	.	5
120	76341	76404	64	89.06	81.25	81.25	79.69	78.12	81.25	82.81	80.73	89.06	81.92	.	5
121	76688	76701	14	92.86	71.43	71.43	85.71	85.71	71.43	71.43	76.19	92.86	78.57	.	5
122	76852	76885	34	97.06	64.71	64.71	61.76	61.76	64.71	52.94	61.76	97.06	66.81	.	5
123	77080	77091	12	91.67	91.67	91.67	91.67	91.67	83.33	83.33	88.89	91.67	89.29	.	5
124	77104	77132	29	93.1	93.1	93.1	86.21	82.76	93.1	86.21	89.08	93.1	89.66	.	5
125	77492	77506	15	93.33	93.33	93.33	73.33	73.33	93.33	86.67	85.56	93.33	86.67	.	5
126	77519	77538	20	75	85	85	80	80	85	80	82.5	75	81.43	.	5
128	77588	77628	41	90.24	85.37	85.37	82.93	80.49	82.93	80.49	82.93	90.24	83.97	.	5
129	77643	77667	25	84	80	80	84	84	80	76	80.67	84	81.14	.	5
130	77690	77726	37	83.78	89.19	89.19	89.19	91.89	89.19	86.49	89.19	83.78	88.42	.	5
131	77750	77811	62	90.32	83.87	83.87	79.03	79.03	82.26	80.65	81.45	90.32	82.72	.	5
132	77816	77832	17	94.12	82.35	82.35	76.47	76.47	82.35	88.24	81.37	94.12	83.19	.	5
133	77858	77896	39	94.87	84.62	84.62	84.62	84.62	82.05	82.05	83.76	94.87	85.35	.	5
134	78398	78479	82	74.39	67.07	67.07	63.41	65.85	67.07	67.07	66.26	74.39	67.42	.	5
135	78535	78554	20	95	85	90	90	90	90	90	89.17	95	90	.	5
136	78591	78628	38	84.21	52.63	52.63	52.63	68.42	60.53	65.79	58.77	84.21	62.41	.	5
137	78634	78654	21	95.24	85.71	85.71	76.19	80.95	85.71	76.19	81.75	95.24	83.67	.	5
138	78660	78760	101	95.05	84.16	84.16	79.21	74.26	83.17	81.19	81.02	95.05	83.03	.	5
140	80326	80349	24	91.67	62.5	62.5	41.67	41.67	83.33	79.17	61.81	91.67	66.07	.	5
141	80374	80400	27	85.19	70.37	70.37	66.67	66.67	66.67	70.37	68.52	85.19	70.9	.	5
142	80775	80785	11	100	100	100	0	100	100	90.91	81.82	100	84.42	.	5
143	80803	80818	16	87.5	81.25	81.25	0	81.25	43.75	62.5	58.33	87.5	62.5	.	5
144	80823	80862	40	95	57.5	60	0	30	62.5	60	45	95	52.14	.	5
145	80877	80891	15	100	80	80	0	73.33	73.33	73.33	63.33	100	68.57	.	5
146	80906	80914	9	88.89	88.89	88.89	0	88.89	88.89	88.89	74.07	88.89	76.19	.	5
147	82221	82355	135	88.15	74.81	74.81	74.81	73.33	71.85	74.81	74.07	88.15	76.08	.	5
148	82405	82433	29	79.31	68.97	68.97	65.52	68.97	68.97	68.97	68.39	79.31	69.95	.	5
149	82443	82469	27	29.63	70.37	70.37	66.67	70.37	70.37	74.07	70.37	29.63	64.55	.	5
150	82533	82607	75	89.33	73.33	72	72	66.67	73.33	77.33	72.44	89.33	74.86	.	5
151	82619	82652	34	97.06	73.53	73.53	76.47	73.53	76.47	73.53	74.51	97.06	77.73	.	5
153	83358	83391	34	94.12	47.06	11.76	61.76	61.76	58.82	64.71	50.98	94.12	57.14	.	5
154	83426	83432	7	85.71	100	0	100	100	100	100	83.33	85.71	83.67	.	5
155	83530	83540	11	90.91	72.73	0	72.73	72.73	45.45	63.64	54.55	90.91	59.74	.	5
156	83656	83677	22	54.55	72.73	72.73	68.18	68.18	68.18	68.18	69.7	54.55	67.53	.	5
157	84103	84176	74	95.95	74.32	74.32	74.32	78.38	77.03	78.38	76.13	95.95	78.96	.	5
158	84186	84203	18	94.44	66.67	66.67	72.22	72.22	72.22	72.22	70.37	94.44	73.81	.	5
159	84256	84319	64	87.5	60.94	60.94	57.81	59.38	65.62	64.06	61.46	87.5	65.18	.	5
160	84358	84488	131	93.89	66.41	65.65	62.6	64.12	65.65	61.07	64.25	93.89	68.48	.	5
161	85008	85027	20	95	0	0	85	75	0	0	26.67	95	36.43	.	5
162	87653	87676	24	75	4.17	4.17	37.5	75	0	8.33	21.53	75	29.17	.	5
163	88778	88831	54	24.07	0	0	5.56	68.52	0	0	12.35	24.07	14.02	.	5
164	89002	89012	11	100	100	100	0	0	36.36	36.36	45.45	100	53.25	.	5
165	89101	89127	27	88.89	40.74	40.74	0	0	0	0	13.58	88.89	24.34	.	5
166	89896	89906	11	81.82	63.64	63.64	81.82	81.82	72.73	72.73	72.73	81.82	74.03	.	5
167	90033	90045	13	61.54	61.54	61.54	100	100	61.54	61.54	74.36	61.54	72.53	.	5
168	90567	90601	35	97.14	62.86	62.86	54.29	54.29	62.86	62.86	60	97.14	65.31	.	5
170	93457	93493	37	100	0	0	0	43.24	0	0	7.21	100	20.46	.	5
172	106065	106090	26	96.15	50	50	53.85	50	50	46.15	50	96.15	56.59	.	5
173	112500	112520	21	0	52.38	0	0	0	42.86	9.52	17.46	0	14.97	.	5
174	113354	113377	24	41.67	33.33	33.33	83.33	83.33	33.33	33.33	50	41.67	48.81	.	5
175	114719	114737	19	89.47	26.32	26.32	57.89	57.89	42.11	26.32	39.47	89.47	46.62	.	5
176	115549	115573	25	0	12	12	28	24	44	68	31.33	0	26.86	.	5
177	115770	115839	70	7.14	0	0	0	0	0	80	13.33	7.14	12.45	.	5
178	116352	116382	31	0	0	0	0	0	87.1	9.68	16.13	0	13.82	.	5
179	116447	116520	74	0	62.16	60.81	12.16	0	60.81	31.08	37.84	0	32.43	.	5
180	116914	116976	63	93.65	0	0	0	0	17.46	82.54	16.67	93.65	27.66	.	5
181	119458	119494	37	86.49	32.43	32.43	40.54	40.54	0	0	24.32	86.49	33.2	.	5
182	119666	119704	39	92.31	87.18	87.18	84.62	84.62	84.62	76.92	84.19	92.31	85.35	.	5
184	119782	119802	21	95.24	66.67	66.67	14.29	14.29	52.38	52.38	44.44	95.24	51.7	.	5
185	119843	119875	33	93.94	60.61	60.61	57.58	60.61	60.61	60.61	60.1	93.94	64.94	.	5
189	120416	120456	41	0	24.39	24.39	12.2	19.51	9.76	78.05	28.05	0	24.04	.	5
193	121376	121409	34	94.12	85.29	85.29	79.41	82.35	79.41	82.35	82.35	94.12	84.03	.	5
194	121486	121501	16	93.75	62.5	62.5	43.75	43.75	75	68.75	59.38	93.75	64.29	.	5
195	121842	121858	17	11.76	0	0	0	0	100	70.59	28.43	11.76	26.05	.	5
196	122350	122377	28	85.71	0	3.57	46.43	57.14	0	32.14	23.21	85.71	32.14	.	5
197	122494	122507	14	92.86	0	0	57.14	57.14	0	78.57	32.14	92.86	40.82	.	5
198	122569	122592	24	95.83	0	20.83	70.83	54.17	0	29.17	29.17	95.83	38.69	.	5
199	122788	122813	26	76.92	0	0	73.08	57.69	0	0	21.79	76.92	29.67	.	5
200	123040	123082	43	69.77	0	0	58.14	55.81	0	32.56	24.42	69.77	30.9	.	5
201	123486	123504	19	89.47	57.89	63.16	78.95	78.95	52.63	63.16	65.79	89.47	69.17	.	5
202	123589	123601	13	100	76.92	76.92	61.54	61.54	53.85	53.85	64.1	100	69.23	.	5
203	123701	123731	31	96.77	25.81	25.81	19.35	19.35	25.81	25.81	23.66	96.77	34.1	.	5
204	123766	123790	25	92	44	44	40	40	40	44	42	92	49.14	.	5
205	123808	123825	18	88.89	72.22	72.22	77.78	77.78	77.78	72.22	75	88.89	76.98	.	5
206	123837	123855	19	100	89.47	84.21	94.74	94.74	78.95	89.47	88.6	100	90.23	.	5
207	123942	123974	33	87.88	81.82	72.73	48.48	48.48	42.42	54.55	58.08	87.88	62.34	.	5
208	124008	124024	17	88.24	88.24	88.24	88.24	82.35	88.24	88.24	87.25	88.24	87.39	.	5
209	124028	124263	236	90.68	88.56	88.56	25.85	85.59	89.41	88.14	77.68	90.68	79.54	.	5
210	124290	124422	133	90.23	66.17	63.16	22.56	49.62	63.16	63.16	54.64	90.23	59.72	.	5
211	124467	124478	12	100	100	100	83.33	83.33	100	100	94.44	100	95.24	.	5
213	125448	125475	28	71.43	53.57	53.57	50	53.57	32.14	32.14	45.83	71.43	49.49	.	5
214	125675	125771	97	96.91	80.41	80.41	71.13	74.23	71.13	67.01	74.05	96.91	77.32	.	5
215	125777	125824	48	89.58	72.92	72.92	75	77.08	39.58	43.75	63.54	89.58	67.26	.	5
216	125873	125882	10	90	80	80	90	90	90	90	86.67	90	87.14	.	5
218	126747	126825	79	98.73	79.75	79.75	74.68	74.68	75.95	81.01	77.64	98.73	80.65	.	5
219	126891	126902	12	100	83.33	83.33	0	0	58.33	58.33	47.22	100	54.76	.	5
220	127024	127211	188	98.94	90.43	25	91.49	90.43	90.43	90.43	79.7	98.94	82.45	.	5
221	127450	127563	114	96.49	92.11	7.89	90.35	90.35	87.72	89.47	76.32	96.49	79.2	.	5
222	127648	127734	87	97.7	86.21	0	87.36	86.21	87.36	87.36	72.41	97.7	76.03	.	5
223	128135	128286	152	100	98.68	0	98.03	97.37	98.03	98.03	81.69	100	84.3	.	5
224	128553	128573	21	95.24	14.29	0	47.62	52.38	0	0	19.05	95.24	29.93	.	5
225	128599	128765	167	95.21	86.23	47.9	85.03	86.23	83.23	83.83	78.74	95.21	81.09	.	5
227	129131	129282	152	100	82.89	82.89	80.92	80.92	81.58	82.24	81.91	100	84.49	.	5
228	129671	129779	109	98.17	87.16	88.07	83.49	87.16	85.32	84.4	85.93	98.17	87.68	.	5
229	129894	130133	240	92.92	79.58	79.17	75	71.25	82.5	82.08	78.26	92.92	80.36	.	5
230	130729	130840	112	94.64	87.5	87.5	83.93	83.93	82.14	83.04	84.67	94.64	86.1	.	5
231	130852	131020	169	88.76	86.39	86.39	82.84	81.66	81.66	79.29	83.04	88.76	83.85	.	5
232	131058	131086	29	96.55	75.86	79.31	79.31	75.86	72.41	72.41	75.86	96.55	78.82	.	5
233	131154	131213	60	91.67	81.67	81.67	80	80	80	76.67	80	91.67	81.67	.	5
234	131588	131600	13	92.31	69.23	69.23	69.23	76.92	61.54	69.23	69.23	92.31	72.53	.	5
235	131612	131788	177	93.22	83.05	4.52	82.49	83.62	80.23	82.49	69.4	93.22	72.8	.	5
236	132077	132375	299	88.63	81.94	81.27	78.26	78.6	79.93	78.6	79.77	88.63	81.03	.	5
237	132582	132799	218	89.45	76.61	77.06	77.98	78.44	77.98	81.65	78.29	89.45	79.88	.	5
238	133033	133193	161	88.2	80.12	79.5	77.02	78.88	79.5	80.75	79.3	88.2	80.57	.	5
239	133213	133241	29	96.55	86.21	86.21	82.76	93.1	82.76	89.66	86.78	96.55	88.18	.	5
240	133258	133481	224	93.75	76.79	75.89	69.2	72.77	69.64	72.77	72.84	93.75	75.83	.	5
241	133492	133520	29	89.66	72.41	75.86	79.31	79.31	75.86	75.86	76.44	89.66	78.33	.	5
242	133552	133562	11	90.91	90.91	90.91	81.82	81.82	81.82	90.91	86.36	90.91	87.01	.	5
243	133582	133946	365	91.51	79.45	79.18	77.81	75.89	77.81	78.9	78.17	91.51	80.08	.	5
244	133975	134114	140	92.86	77.14	77.14	76.43	77.14	76.43	75	76.55	92.86	78.88	.	5
245	134128	134237	110	90	80	80	78.18	75.45	78.18	76.36	78.03	90	79.74	.	5
246	134260	134385	126	94.44	81.75	81.75	78.57	76.19	76.98	78.57	78.97	94.44	81.18	.	5
247	134453	134883	431	94.2	78.19	77.96	77.26	77.49	78.65	55.68	74.21	94.2	77.06	.	5
248	135257	135517	261	98.47	81.23	81.61	80.84	79.31	81.61	81.23	80.97	98.47	83.47	.	5
249	135538	135550	13	100	76.92	76.92	76.92	76.92	76.92	76.92	76.92	100	80.22	.	5
250	135760	135911	152	99.34	80.26	80.26	81.58	81.58	78.95	78.95	80.26	99.34	82.99	.	5
251	136132	136268	137	99.27	79.56	79.56	76.64	75.91	78.1	78.83	78.1	99.27	81.13	.	5
252	136370	136462	93	97.85	86.02	86.02	84.95	87.1	82.8	84.95	85.3	97.85	87.1	.	5
253	136591	136615	25	100	20	20	8	8	20	20	16	100	28	.	5
254	136639	136898	260	97.31	78.85	78.46	82.31	78.85	83.46	83.46	80.9	97.31	83.24	.	5
255	137011	137154	144	95.83	79.86	80.56	72.92	71.53	79.86	77.08	76.97	95.83	79.66	.	5
256	137263	137315	53	94.34	86.79	86.79	83.02	84.91	88.68	83.02	85.53	94.34	86.79	.	5
257	137324	137344	21	100	61.9	61.9	71.43	71.43	57.14	61.9	64.29	100	69.39	.	5
258	137424	137608	185	92.97	70.27	71.89	74.05	72.43	72.43	73.51	72.43	92.97	75.37	.	5
259	137736	137789	54	29.63	0	0	74.07	61.11	0	0	22.53	29.63	23.54	.	5
260	137967	138068	102	93.14	75.49	75.49	76.47	74.51	72.55	74.51	74.84	93.14	77.45	.	5
261	138161	138398	238	93.7	80.67	81.09	80.25	80.25	79.41	79.83	80.25	93.7	82.17	.	5
262	138468	138576	109	94.5	83.49	83.49	84.4	83.49	82.57	83.49	83.49	94.5	85.06	.	5
263	138798	139020	223	96.41	82.06	82.06	79.37	81.17	79.82	80.27	80.79	96.41	83.02	.	5
264	139103	139194	92	97.83	85.87	86.96	83.7	80.43	83.7	85.87	84.42	97.83	86.34	.	5
265	139285	139396	112	91.96	70.54	69.64	73.21	72.32	71.43	73.21	71.73	91.96	74.62	.	5
266	139537	139786	250	91.6	83.6	84	83.2	80.4	84.4	85.2	83.47	91.6	84.63	.	5
267	139797	139884	88	95.45	78.41	78.41	82.95	80.68	63.64	67.05	75.19	95.45	78.08	.	5
268	140112	140313	202	93.07	77.72	77.72	71.78	72.28	75.25	76.24	75.17	93.07	77.72	.	5
269	140500	140520	21	71.43	47.62	47.62	42.86	42.86	47.62	47.62	46.03	71.43	49.66	.	5
270	140653	140877	225	96.44	80	80	80.44	80.89	80	79.11	80.07	96.44	82.41	.	5
271	141179	141316	138	97.83	81.88	81.88	80.43	79.71	79.71	80.43	80.68	97.83	83.13	.	5
272	141393	141453	61	91.8	83.61	83.61	80.33	80.33	80.33	78.69	81.15	91.8	82.67	.	5
273	141467	141545	79	91.14	87.34	87.34	82.28	81.01	82.28	86.08	84.39	91.14	85.35	.	5
274	141649	141716	68	98.53	85.29	85.29	83.82	83.82	80.88	83.82	83.82	98.53	85.92	.	5
275	141833	141988	156	94.23	82.05	82.05	80.13	78.85	79.49	79.49	80.34	94.23	82.33	.	5
276	142465	142597	133	87.22	82.71	82.71	81.2	83.46	81.95	85.71	82.96	87.22	83.57	.	5
277	142668	142782	115	93.04	80.87	80.87	76.52	78.26	79.13	80.87	79.42	93.04	81.37	.	5
278	143047	143108	62	95.16	83.87	83.87	82.26	80.65	77.42	77.42	80.91	95.16	82.95	.	5
279	143397	143575	179	94.41	81.56	81.56	81.01	81.01	78.77	78.21	80.35	94.41	82.36	.	5
280	143856	144034	179	93.85	81.56	81.01	81.01	79.89	79.33	79.33	80.35	93.85	82.28	.	5
281	144053	144086	34	100	61.76	61.76	61.76	58.82	64.71	64.71	62.25	100	67.65	.	5
282	144136	144157	22	90.91	90.91	90.91	72.73	72.73	86.36	81.82	82.58	90.91	83.77	.	5
283	144578	144661	84	97.62	84.52	85.71	85.71	79.76	83.33	82.14	83.53	97.62	85.54	.	5
284	144670	144884	215	90.7	74.88	74.88	71.63	71.63	68.37	70.23	71.94	90.7	74.62	.	5
285	145635	145696	62	96.77	83.87	61.29	83.87	85.48	82.26	83.87	80.11	96.77	82.49	.	5
286	145723	145735	13	100	38.46	0	38.46	38.46	100	30.77	41.03	100	49.45	.	5
287	145869	145982	114	99.12	81.58	0	78.07	77.19	79.82	79.82	66.08	99.12	70.8	.	5
288	146101	146240	140	91.43	76.43	0	76.43	76.43	76.43	75.71	63.57	91.43	67.55	.	5
289	146313	146403	91	91.21	75.82	0	76.92	72.53	75.82	76.92	63	91.21	67.03	.	5
290	146587	146600	14	78.57	71.43	0	57.14	57.14	64.29	71.43	53.57	78.57	57.14	.	5
291	146870	146948	79	92.41	83.54	0	81.01	82.28	82.28	83.54	68.78	92.41	72.15	.	5
292	146960	146988	29	86.21	82.76	0	75.86	75.86	82.76	79.31	66.09	86.21	68.97	.	5
293	147029	147060	32	96.88	84.38	0	65.62	71.88	81.25	81.25	64.06	96.88	68.75	.	5
294	147068	147128	61	98.36	86.89	0	83.61	83.61	86.89	88.52	71.58	98.36	75.41	.	5
295	147412	147608	197	94.42	71.57	84.26	83.25	82.23	84.26	82.23	81.3	94.42	83.18	.	5
296	148792	148934	143	93.71	79.72	79.72	74.13	73.43	79.72	79.02	77.62	93.71	79.92	.	5
297	149382	149522	141	93.62	60.99	60.99	68.09	69.5	60.28	58.87	63.12	93.62	67.48	.	5
298	149549	149559	11	54.55	100	100	90.91	81.82	100	90.91	93.94	54.55	88.31	.	5
300	150121	150199	79	94.94	81.01	81.01	79.75	79.75	78.48	78.48	79.75	94.94	81.92	.	5
302	150722	151060	339	91.74	37.76	37.76	38.35	37.17	38.64	38.35	38	91.74	45.68	.	5
303	151219	151430	212	95.28	81.13	82.08	79.72	80.19	80.66	79.72	80.58	95.28	82.68	.	5
304	151443	151470	28	89.29	10.71	10.71	7.14	82.14	14.29	10.71	22.62	89.29	32.14	.	5
305	151532	151658	127	95.28	85.83	85.83	82.68	84.25	85.04	84.25	84.65	95.28	86.16	.	5
306	151718	151746	29	48.28	0	0	75.86	82.76	0	0	26.44	48.28	29.56	.	5
307	152536	152575	40	80	0	0	55	77.5	0	0	22.08	80	30.36	.	5
308	153463	153576	114	94.74	79.82	79.82	81.58	82.46	80.7	80.7	80.85	94.74	82.83	.	5
309	153955	154006	52	86.54	46.15	46.15	44.23	44.23	57.69	57.69	49.36	86.54	54.67	.	5
310	154233	154403	171	94.74	75.44	75.44	75.44	74.85	74.85	71.93	74.66	94.74	77.53	.	5
311	154410	154519	110	93.64	67.27	67.27	73.64	72.73	65.45	70	69.39	93.64	72.86	.	5
312	154536	154673	138	94.2	21.01	21.01	28.99	31.16	21.01	17.39	23.43	94.2	33.54	.	5
314	155233	155250	18	77.78	83.33	83.33	0	0	50	61.11	46.3	77.78	50.79	.	5
315	156936	156977	42	0	59.52	59.52	71.43	0	0	0	31.75	0	27.21	.	5
316	157670	157683	14	85.71	78.57	78.57	100	100	71.43	64.29	82.14	85.71	82.65	.	5
317	157745	157773	29	82.76	72.41	72.41	62.07	62.07	72.41	65.52	67.82	82.76	69.95	.	5
318	157804	157877	74	90.54	75.68	75.68	78.38	77.03	78.38	79.73	77.48	90.54	79.34	.	5
319	157901	157914	14	92.86	78.57	78.57	50	50	78.57	71.43	67.86	92.86	71.43	.	5
320	157943	157978	36	86.11	77.78	75	66.67	63.89	72.22	75	71.76	86.11	73.81	.	5
321	157991	158033	43	95.35	69.77	69.77	69.77	69.77	69.77	69.77	69.77	95.35	73.42	.	5
322	158039	158066	28	96.43	78.57	78.57	67.86	67.86	82.14	75	75	96.43	78.06	.	5
323	158437	158602	166	89.76	71.08	70.48	70.48	68.07	70.48	73.49	70.68	89.76	73.41	.	5
324	159020	159101	82	95.12	81.71	79.27	76.83	79.27	79.27	75.61	78.66	95.12	81.01	.	5
325	159198	159308	111	93.69	86.49	86.49	83.78	83.78	81.08	85.59	84.53	93.69	85.84	.	5
326	159528	159646	119	85.71	73.95	74.79	72.27	75.63	73.11	74.79	74.09	85.71	75.75	.	5
327	159909	159959	51	96.08	86.27	84.31	76.47	72.55	86.27	84.31	81.7	96.08	83.75	.	5
328	159967	159980	14	92.86	92.86	92.86	50	50	92.86	85.71	77.38	92.86	79.59	.	5
330	160192	160228	37	94.59	75.68	75.68	59.46	59.46	70.27	72.97	68.92	94.59	72.59	.	5
331	160267	160278	12	100	66.67	66.67	66.67	66.67	50	41.67	59.72	100	65.48	.	5
332	160569	160602	34	85.29	61.76	61.76	58.82	61.76	41.18	55.88	56.86	85.29	60.92	.	5
333	160622	160650	29	93.1	48.28	48.28	79.31	62.07	65.52	62.07	60.92	93.1	65.52	.	5
334	160740	160754	15	73.33	73.33	73.33	73.33	66.67	66.67	73.33	71.11	73.33	71.43	.	5
335	160871	161063	193	91.19	75.65	75.65	72.54	73.06	74.61	76.17	74.61	91.19	76.98	.	5
336	161093	161174	82	93.9	79.27	79.27	78.05	78.05	78.05	86.59	79.88	93.9	81.88	.	5
337	161219	161250	32	96.88	78.12	78.12	75	75	87.5	78.12	78.65	96.88	81.25	.	5
339	161426	161448	23	78.26	69.57	69.57	69.57	69.57	78.26	60.87	69.57	78.26	70.81	.	5
340	161546	161697	152	93.42	75.66	75.66	76.32	78.95	75	44.74	71.05	93.42	74.25	.	5
342	161879	161894	16	87.5	68.75	68.75	87.5	87.5	75	0	64.58	87.5	67.86	.	5
343	161971	162009	39	94.87	79.49	79.49	58.97	58.97	66.67	0	57.26	94.87	62.64	.	5
346	162520	162533	14	78.57	92.86	92.86	92.86	92.86	42.86	92.86	84.52	78.57	83.67	.	5
347	162715	162728	14	78.57	50	50	42.86	42.86	50	50	47.62	78.57	52.04	.	5
348	163443	163455	13	92.31	100	0	92.31	0	100	0	48.72	92.31	54.95	.	5
349	164246	164300	55	83.64	63.64	0	0	0	76.36	0	23.33	83.64	31.95	.	5
350	164384	164423	40	0	0	0	0	0	72.5	0	12.08	0	10.36	.	5
351	164472	164556	85	82.35	10.59	0	0	0	82.35	7.06	16.67	82.35	26.05	.	5
352	164818	164890	73	83.56	0	0	0	0	80.82	0	13.47	83.56	23.48	.	5
353	164930	164949	20	100	25	0	0	0	100	0	20.83	100	32.14	.	5
354	164969	165025	57	82.46	0	0	0	0	73.68	0	12.28	82.46	22.31	.	5

## Sheet: Human
Human conserved elements and pairwise analysis
id	start	end	L	tammar	opossum	chimp	mouse	rat	dog	cow	eutherian	marsupial	mammalian	class	score
42	48183	48238	56	92.86	91.07	100	92.86	89.29	94.64	94.64	94.29	91.96	93.62	HCE	1
43	48252	48264	13	92.31	92.31	100	100	100	100	100	100	92.31	97.8	HCE	1
44	48305	48499	195	88.72	89.74	100	92.82	91.28	92.31	95.38	94.36	89.23	92.89	HCE	1
49	50951	51090	140	89.29	89.29	100	93.57	93.57	92.86	90	94	89.29	92.65	HCE	1
72	57917	58040	124	85.48	86.29	100	88.71	91.13	92.74	92.74	93.06	85.89	91.01	HCE	1
74	58413	58419	7	100	100	100	100	100	100	100	100	100	100	HCE	1
80	59553	59560	8	87.5	100	100	100	100	100	100	100	93.75	98.21	HCE	1
156	85884	85900	17	100	100	100	94.12	94.12	100	100	97.65	100	98.32	HCE	1
171	88604	88632	29	93.1	93.1	100	93.1	89.66	93.1	93.1	93.79	93.1	93.6	HCE	1
190	90368	90395	28	89.29	96.43	100	96.43	96.43	100	96.43	97.86	92.86	96.43	HCE	1
205	92942	92949	8	87.5	100	100	100	100	100	100	100	93.75	98.21	HCE	1
220	98431	98453	23	91.3	95.65	100	91.3	91.3	100	100	96.52	93.48	95.65	HCE	1
259	127026	127037	12	91.67	91.67	100	100	100	100	100	100	91.67	97.62	HCE	1
279	132319	132337	19	89.47	89.47	94.74	94.74	94.74	89.47	100	94.74	89.47	93.23	HCE	1
291	134526	134719	194	90.21	90.72	98.97	97.42	96.39	97.94	95.36	97.22	90.46	95.29	HCE	1
301	137572	137689	118	85.59	85.59	100	91.53	88.98	94.07	92.37	93.39	85.59	91.16	HCE	1
303	138574	138681	108	87.96	88.89	99.07	92.59	94.44	95.37	91.67	94.63	88.43	92.86	HCE	1
305	139576	139687	112	87.5	87.5	100	89.29	90.18	89.29	89.29	91.61	87.5	90.43	HCE	1
316	143124	143152	29	86.21	89.66	100	86.21	93.1	86.21	89.66	91.03	87.93	90.15	HCE	1
386	161316	161442	127	85.83	85.04	100	87.4	88.98	91.34	88.98	91.34	85.43	89.65	HCE	1
415	169999	170012	14	92.86	92.86	100	92.86	85.71	92.86	92.86	92.86	92.86	92.86	HCE	1
426	171321	171327	7	100	100	100	100	100	100	100	100	100	100	HCE	1
436	172414	172422	9	100	100	100	100	100	100	100	100	100	100	HCE	1
63	53750	53832	83	0	0	100	85.54	84.34	86.75	86.75	88.67	0	63.34	ESE	2
65	54179	54215	37	0	0	100	86.49	86.49	91.89	97.3	92.43	0	66.02	ESE	2
82	59973	60028	56	1.79	1.79	100	89.29	87.5	89.29	96.43	92.5	1.79	66.58	ESE	2
90	68056	68069	14	0	0	100	92.86	85.71	92.86	92.86	92.86	0	66.33	ESE	2
91	68600	68644	45	0	0	97.78	77.78	68.89	97.78	86.67	85.78	0	61.27	ESE	2
128	80538	80607	70	0	0	100	85.71	90	95.71	90	92.29	0	65.92	ESE	2
132	83352	83364	13	0	0	100	76.92	92.31	92.31	100	92.31	0	65.93	ESE	2
134	83589	83605	17	0	0	100	88.24	82.35	88.24	88.24	89.41	0	63.87	ESE	2
135	83725	83746	22	0	0	100	81.82	81.82	72.73	90.91	85.45	0	61.04	ESE	2
136	83758	83786	29	0	0	100	82.76	75.86	89.66	96.55	88.97	0	63.55	ESE	2
143	84478	84494	17	0	0	100	100	100	82.35	82.35	92.94	0	66.39	ESE	2
144	84500	84509	10	0	0	100	80	100	100	100	96	0	68.57	ESE	2
217	97496	97518	23	0	0	100	82.61	86.96	82.61	78.26	86.09	0	61.49	ESE	2
228	101587	101669	83	0	0	100	81.93	91.57	90.36	91.57	91.08	0	65.06	ESE	2
230	101851	101882	32	0	0	100	93.75	90.62	90.62	93.75	93.75	0	66.96	ESE	2
232	102547	102571	25	0	0	100	80	84	88	92	88.8	0	63.43	ESE	2
234	103121	103150	30	0	0	100	86.67	80	90	90	89.33	0	63.81	ESE	2
273	131701	131712	12	0	0	100	100	100	100	100	100	0	71.43	ESE	2
32	44532	44553	22	0	0	0	86.36	90.91	95.45	86.36	71.82	0	51.3	ESE	3
61	53427	53475	49	0	8.16	100	48.98	48.98	79.59	89.8	73.47	4.08	53.64	ESE	3
64	53925	53951	27	18.52	0	96.3	66.67	70.37	85.19	85.19	80.74	9.26	60.32	ESE	3
67	56293	56320	28	17.86	0	100	67.86	71.43	82.14	85.71	81.43	8.93	60.71	ESE	3
78	59248	59299	52	15.38	15.38	96.15	63.46	65.38	78.85	88.46	78.46	15.38	60.44	ESE	3
84	60296	60330	35	0	0	100	74.29	82.86	71.43	65.71	78.86	0	56.33	ESE	3
93	69294	69310	17	0	0	100	23.53	94.12	100	88.24	81.18	0	57.98	ESE	3
121	74012	74115	104	0	14.42	100	72.12	71.15	90.38	91.35	85	7.21	62.77	ESE	3
129	81169	81213	45	0	0	97.78	53.33	68.89	93.33	86.67	80	0	57.14	ESE	3
133	83423	83443	21	0	0	100	38.1	38.1	95.24	95.24	73.33	0	52.38	ESE	3
142	84400	84432	33	0	0	100	60.61	69.7	81.82	87.88	80	0	57.14	ESE	3
221	98458	98483	26	11.54	11.54	100	84.62	73.08	96.15	88.46	88.46	11.54	66.48	ESE	3
229	101780	101839	60	5	6.67	100	71.67	75	86.67	81.67	83	5.83	60.95	ESE	3
275	131869	131927	59	10.17	10.17	96.61	84.75	84.75	88.14	84.75	87.8	10.17	65.62	ESE	3
293	134980	135020	41	14.63	14.63	100	82.93	80.49	82.93	90.24	87.32	14.63	66.55	ESE	3
346	149592	149610	19	0	0	94.74	52.63	26.32	89.47	94.74	71.58	0	51.13	ESE	3
387	162854	162907	54	5.56	5.56	100	83.33	87.04	87.04	85.19	88.52	5.56	64.81	ESE	3
435	172311	172326	16	0	0	100	87.5	87.5	100	31.25	81.25	0	58.04	ESE	3
438	172556	172581	26	7.69	11.54	100	61.54	61.54	92.31	88.46	80.77	9.62	60.44	ESE	3
1	13040	13054	15	86.67	66.67	100	60	0	0	0	32	76.67	44.76	.	5
2	13291	13342	52	44.23	82.69	96.15	69.23	0	0	0	33.08	63.46	41.76	.	5
3	26052	26095	44	59.09	36.36	97.73	0	0	0	0	19.55	47.73	27.6	.	5
4	33191	33233	43	20.93	0	0	90.7	0	0	0	18.14	10.47	15.95	.	5
5	35512	35591	80	6.25	81.25	0	0	0	0	0	0	43.75	12.5	.	5
6	36614	36648	35	17.14	91.43	0	0	0	54.29	57.14	22.29	54.29	31.43	.	5
7	36966	36998	33	0	60.61	0	0	0	18.18	18.18	7.27	30.3	13.85	.	5
8	37790	37813	24	0	12.5	0	37.5	8.33	91.67	95.83	46.67	6.25	35.12	.	5
9	37931	37947	17	0	47.06	0	88.24	0	94.12	70.59	50.59	23.53	42.86	.	5
10	37990	38008	19	0	36.84	0	0	0	68.42	84.21	30.53	18.42	27.07	.	5
11	38513	38609	97	52.58	52.58	0	0	0	0	0	0	52.58	15.02	.	5
12	38754	38833	80	81.25	0	6.25	0	0	0	0	1.25	40.62	12.5	.	5
13	39102	39154	53	37.74	47.17	0	0	0	0	0	0	42.45	12.13	.	5
14	39446	39473	28	78.57	89.29	0	0	0	57.14	0	11.43	83.93	32.14	.	5
15	40649	40674	26	76.92	80.77	0	0	0	65.38	80.77	29.23	78.85	43.41	.	5
16	40698	40705	8	100	100	0	0	0	100	87.5	37.5	100	55.36	.	5
17	40717	40756	40	75	80	0	0	0	60	60	24	77.5	39.29	.	5
18	40771	40853	83	77.11	75.9	0	0	0	85.54	80.72	33.25	76.51	45.61	.	5
19	40994	41018	25	64	64	0	0	0	88	80	33.6	64	42.29	.	5
20	41204	41262	59	72.88	81.36	0	0	0	79.66	79.66	31.86	77.12	44.79	.	5
21	41577	41591	15	73.33	73.33	0	33.33	33.33	100	100	53.33	73.33	59.05	.	5
22	41623	41714	92	85.87	83.7	0	50	18.48	90.22	88.04	49.35	84.78	59.47	.	5
23	42000	42021	22	50	54.55	0	0	0	90.91	95.45	37.27	52.27	41.56	.	5
24	42045	42095	51	88.24	80.39	0	86.27	84.31	86.27	80.39	67.45	84.31	72.27	.	5
25	42103	42125	23	47.83	43.48	0	82.61	82.61	95.65	100	72.17	45.65	64.6	.	5
26	42165	42191	27	100	100	0	70.37	77.78	96.3	96.3	68.15	100	77.25	.	5
27	42204	42231	28	71.43	71.43	0	39.29	64.29	92.86	71.43	53.57	71.43	58.67	.	5
28	42240	42266	27	85.19	81.48	0	92.59	92.59	92.59	96.3	74.81	83.33	77.25	.	5
29	42586	42752	167	86.83	88.62	0	89.22	89.22	94.01	96.41	73.77	87.72	77.76	.	5
30	42860	43027	168	77.98	81.55	0	86.31	84.52	95.83	94.05	72.14	79.76	74.32	.	5
31	43104	43221	118	92.37	91.53	0	91.53	92.37	93.22	94.92	74.41	91.95	79.42	.	5
33	44588	44854	267	85.39	86.14	0	92.51	91.76	93.63	97.38	75.06	85.77	78.12	.	5
34	44932	44938	7	100	100	0	100	100	85.71	85.71	74.29	100	81.63	.	5
35	44999	45021	23	82.61	60.87	0	52.17	47.83	95.65	86.96	56.52	71.74	60.87	.	5
36	45247	45259	13	76.92	84.62	0	0	0	100	100	40	80.77	51.65	.	5
37	46304	46317	14	71.43	71.43	0	57.14	57.14	85.71	71.43	54.29	71.43	59.18	.	5
38	46355	46402	48	70.83	70.83	0	79.17	79.17	83.33	87.5	65.83	70.83	67.26	.	5
39	46408	46760	353	78.19	79.04	0	80.74	75.64	92.63	91.78	68.16	78.61	71.15	.	5
40	46776	47049	274	68.98	70.07	0	82.85	82.85	90.15	90.51	69.27	69.53	69.34	.	5
41	47065	47303	239	83.68	83.68	86.19	95.4	92.89	94.56	94.56	92.72	83.68	90.14	.	5
45	49454	49499	46	13.04	13.04	100	8.7	8.7	84.78	47.83	50	13.04	39.44	.	5
46	49862	49895	34	0	0	100	0	70.59	50	5.88	45.29	0	32.35	.	5
47	50565	50685	121	82.64	83.47	10.74	86.78	83.47	90.91	92.56	72.89	83.06	75.8	.	5
48	50840	50860	21	90.48	90.48	100	0	0	85.71	80.95	53.33	90.48	63.95	.	5
50	51109	51120	12	100	91.67	100	58.33	58.33	100	91.67	81.67	95.83	85.71	.	5
51	51127	51152	26	19.23	42.31	100	11.54	26.92	92.31	88.46	63.85	30.77	54.4	.	5
52	51486	51524	39	28.21	28.21	100	97.44	94.87	69.23	89.74	90.26	28.21	72.53	.	5
53	51589	51605	17	41.18	0	100	88.24	88.24	88.24	64.71	85.88	20.59	67.23	.	5
54	52127	52385	259	83.78	84.17	100	87.64	88.03	92.28	93.44	92.28	83.98	89.91	.	5
55	52420	52441	22	63.64	63.64	100	77.27	72.73	81.82	90.91	84.55	63.64	78.57	.	5
56	52474	52483	10	100	80	100	100	100	80	90	94	90	92.86	.	5
57	52535	52565	31	48.39	45.16	100	74.19	77.42	96.77	83.87	86.45	46.77	75.12	.	5
58	52913	52923	11	81.82	81.82	100	100	100	100	100	100	81.82	94.81	.	5
59	52952	52962	11	36.36	72.73	100	90.91	90.91	100	100	96.36	54.55	84.42	.	5
60	52980	52994	15	40	46.67	100	93.33	93.33	86.67	86.67	92	43.33	78.1	.	5
62	53534	53565	32	18.75	46.88	100	90.62	90.62	90.62	93.75	93.12	32.81	75.89	.	5
66	56226	56254	29	34.48	0	100	68.97	79.31	93.1	89.66	86.21	17.24	66.5	.	5
68	56455	56467	13	30.77	0	100	76.92	76.92	84.62	84.62	84.62	15.38	64.84	.	5
69	57195	57211	17	41.18	17.65	100	94.12	94.12	88.24	88.24	92.94	29.41	74.79	.	5
70	57221	57399	179	87.15	82.68	99.44	89.39	91.06	93.85	94.97	93.74	84.92	91.22	.	5
71	57420	57454	35	65.71	65.71	100	80	77.14	88.57	77.14	84.57	65.71	79.18	.	5
73	58264	58376	113	71.68	70.8	98.23	88.5	90.27	90.27	92.04	91.86	71.24	85.97	.	5
75	58482	58504	23	73.91	82.61	100	86.96	95.65	100	100	96.52	78.26	91.3	.	5
76	58545	58574	30	50	73.33	96.67	90	86.67	66.67	90	86	61.67	79.05	.	5
77	58611	58631	21	85.71	80.95	95.24	85.71	85.71	90.48	90.48	89.52	83.33	87.76	.	5
79	59349	59369	21	38.1	38.1	95.24	80.95	85.71	52.38	90.48	80.95	38.1	68.71	.	5
81	59594	59614	21	52.38	47.62	100	66.67	61.9	90.48	85.71	80.95	50	72.11	.	5
83	60040	60258	219	78.54	76.26	100	90.41	90.87	90.41	94.98	93.33	77.4	88.78	.	5
85	62644	62684	41	0	31.71	100	0	0	34.15	34.15	33.66	15.85	28.57	.	5
86	65082	65129	48	0	33.33	100	31.25	85.42	0	0	43.33	16.67	35.71	.	5
87	66507	66518	12	0	25	100	91.67	91.67	100	100	96.67	12.5	72.62	.	5
88	66628	66644	17	0	23.53	100	76.47	70.59	94.12	94.12	87.06	11.76	65.55	.	5
89	66685	66723	39	0	17.95	100	58.97	0	76.92	71.79	61.54	8.97	46.52	.	5
92	69225	69238	14	0	92.86	100	0	0	100	92.86	58.57	46.43	55.1	.	5
94	69366	69383	18	83.33	0	100	72.22	72.22	100	88.89	86.67	41.67	73.81	.	5
95	69396	69412	17	64.71	70.59	100	47.06	47.06	100	58.82	70.59	67.65	69.75	.	5
96	69435	69468	34	79.41	79.41	100	76.47	76.47	85.29	91.18	85.88	79.41	84.03	.	5
97	69479	69570	92	65.22	67.39	95.65	89.13	88.04	95.65	92.39	92.17	66.3	84.78	.	5
98	69597	69669	73	80.82	78.08	100	87.67	86.3	87.67	90.41	90.41	79.45	87.28	.	5
99	69823	69927	105	73.33	64.76	99.05	82.86	85.71	92.38	93.33	90.67	69.05	84.49	.	5
100	69937	69947	11	81.82	72.73	100	100	100	81.82	90.91	94.55	77.27	89.61	.	5
101	69978	70070	93	77.42	75.27	100	89.25	90.32	92.47	91.4	92.69	76.34	88.02	.	5
102	70150	70294	145	75.86	73.1	97.93	94.48	91.72	95.17	95.17	94.9	74.48	89.06	.	5
103	70299	70432	134	68.66	70.15	100	92.54	94.78	93.28	95.52	95.22	69.4	87.85	.	5
104	70478	70483	6	100	100	100	0	100	100	100	80	100	85.71	.	5
105	70590	70601	12	83.33	75	100	58.33	91.67	91.67	91.67	86.67	79.17	84.52	.	5
106	70613	70625	13	92.31	84.62	100	100	100	100	100	100	88.46	96.7	.	5
107	70652	70707	56	76.79	73.21	100	92.86	92.86	92.86	91.07	93.93	75	88.52	.	5
108	70729	70745	17	64.71	64.71	100	100	100	94.12	82.35	95.29	64.71	86.55	.	5
109	70896	70937	42	80.95	80.95	100	71.43	69.05	85.71	95.24	84.29	80.95	83.33	.	5
110	70973	70988	16	87.5	87.5	100	75	75	100	100	90	87.5	89.29	.	5
111	71013	71056	44	81.82	84.09	100	95.45	93.18	88.64	93.18	94.09	82.95	90.91	.	5
112	71122	71243	122	78.69	80.33	100	83.61	83.61	92.62	91.8	90.33	79.51	87.24	.	5
113	71362	71380	19	26.32	31.58	100	89.47	89.47	94.74	84.21	91.58	28.95	73.68	.	5
114	71816	71851	36	36.11	30.56	100	58.33	58.33	91.67	88.89	79.44	33.33	66.27	.	5
115	71866	71883	18	55.56	66.67	100	94.44	94.44	100	100	97.78	61.11	87.3	.	5
116	71918	71978	61	42.62	40.98	100	86.89	86.89	91.8	83.61	89.84	41.8	76.11	.	5
117	72095	72106	12	75	83.33	100	50	16.67	100	100	73.33	79.17	75	.	5
118	72192	72371	180	83.89	83.89	100	91.67	90.56	96.67	93.89	94.56	83.89	91.51	.	5
119	72380	72392	13	76.92	84.62	100	92.31	92.31	100	76.92	92.31	80.77	89.01	.	5
120	72402	72423	22	50	50	100	86.36	86.36	90.91	95.45	91.82	50	79.87	.	5
122	74203	74247	45	24.44	24.44	100	64.44	64.44	88.89	86.67	80.89	24.44	64.76	.	5
123	77189	77205	17	0	0	100	35.29	0	94.12	88.24	63.53	0	45.38	.	5
124	79412	79437	26	46.15	42.31	73.08	84.62	0	96.15	0	50.77	44.23	48.9	.	5
125	79639	79656	18	27.78	0	100	94.44	0	94.44	77.78	73.33	13.89	56.35	.	5
126	80247	80380	134	0	0	97.76	42.54	41.79	80.6	78.36	68.21	0	48.72	.	5
127	80449	80523	75	0	10.67	100	70.67	58.67	93.33	21.33	68.8	5.33	50.67	.	5
130	82589	82605	17	0	58.82	100	23.53	23.53	88.24	82.35	63.53	29.41	53.78	.	5
131	82753	82807	55	0	0	100	9.09	9.09	89.09	87.27	58.91	0	42.08	.	5
137	83824	83909	86	20.93	19.77	100	80.23	80.23	91.86	91.86	88.84	20.35	69.27	.	5
138	83923	84079	157	71.34	70.7	99.36	87.9	88.54	89.17	94.9	91.97	71.02	85.99	.	5
139	84105	84127	23	78.26	82.61	100	95.65	95.65	86.96	95.65	94.78	80.43	90.68	.	5
140	84331	84345	15	80	53.33	100	86.67	0	93.33	26.67	61.33	66.67	62.86	.	5
141	84358	84363	6	66.67	66.67	100	100	100	100	100	100	66.67	90.48	.	5
145	84533	84591	59	55.93	61.02	94.92	76.27	88.14	86.44	88.14	86.78	58.47	78.69	.	5
146	84609	84633	25	52	44	100	84	84	96	96	92	48	79.43	.	5
147	84646	84664	19	78.95	78.95	100	100	100	100	94.74	98.95	78.95	93.23	.	5
148	84821	84850	30	86.67	83.33	100	90	86.67	93.33	86.67	91.33	85	89.52	.	5
149	84923	84938	16	62.5	62.5	100	87.5	87.5	81.25	6.25	72.5	62.5	69.64	.	5
150	85084	85102	19	84.21	89.47	100	84.21	73.68	94.74	94.74	89.47	86.84	88.72	.	5
151	85108	85235	128	77.34	75.78	100	89.06	88.28	90.62	87.5	91.09	76.56	86.94	.	5
152	85274	85354	81	76.54	76.54	98.77	87.65	88.89	91.36	87.65	90.86	76.54	86.77	.	5
153	85375	85507	133	74.44	75.94	99.25	82.71	81.2	88.72	87.97	87.97	75.19	84.32	.	5
154	85542	85634	93	67.74	67.74	100	47.31	41.94	83.87	88.17	72.26	67.74	70.97	.	5
155	85855	85875	21	85.71	80.95	100	90.48	90.48	90.48	85.71	91.43	83.33	89.12	.	5
157	86095	86105	11	90.91	72.73	100	81.82	81.82	90.91	90.91	89.09	81.82	87.01	.	5
158	86116	86159	44	63.64	65.91	100	90.91	90.91	84.09	77.27	88.64	64.77	81.82	.	5
159	86682	86727	46	76.09	76.09	97.83	67.39	71.74	76.09	84.78	79.57	76.09	78.57	.	5
160	86748	86756	9	0	44.44	100	100	100	77.78	100	95.56	22.22	74.6	.	5
161	87085	87105	21	23.81	23.81	100	85.71	80.95	90.48	61.9	83.81	23.81	66.67	.	5
162	87168	87211	44	75	45.45	100	90.91	88.64	93.18	93.18	93.18	60.23	83.77	.	5
163	87217	87426	210	77.14	71.9	99.52	83.81	80	87.62	88.57	87.9	74.52	84.08	.	5
164	87543	87670	128	77.34	76.56	100	82.03	85.94	92.19	88.28	89.69	76.95	86.05	.	5
165	87678	87747	70	80	81.43	100	87.14	82.86	97.14	92.86	92	80.71	88.78	.	5
166	88086	88100	15	20	20	100	53.33	46.67	100	93.33	78.67	20	61.9	.	5
167	88139	88157	19	52.63	52.63	100	89.47	89.47	89.47	89.47	91.58	52.63	80.45	.	5
168	88378	88419	42	76.19	76.19	100	83.33	85.71	88.1	80.95	87.62	76.19	84.35	.	5
169	88550	88566	17	82.35	76.47	100	64.71	52.94	82.35	70.59	74.12	79.41	75.63	.	5
170	88577	88591	15	73.33	73.33	100	100	100	93.33	86.67	96	73.33	89.52	.	5
172	88789	88851	63	20.63	22.22	100	73.02	71.43	84.13	90.48	83.81	21.43	65.99	.	5
173	88865	88882	18	72.22	72.22	100	83.33	83.33	100	94.44	92.22	72.22	86.51	.	5
174	88918	88929	12	58.33	58.33	100	25	25	91.67	100	68.33	58.33	65.48	.	5
175	88946	88960	15	93.33	86.67	100	80	80	100	93.33	90.67	90	90.48	.	5
176	88973	88999	27	81.48	74.07	100	88.89	92.59	96.3	88.89	93.33	77.78	88.89	.	5
177	89009	89028	20	95	85	100	85	85	85	95	90	90	90	.	5
178	89042	89082	41	85.37	80.49	100	90.24	92.68	97.56	95.12	95.12	82.93	91.64	.	5
179	89097	89121	25	80	76	100	96	96	100	96	97.6	78	92	.	5
180	89132	89180	49	87.76	81.63	100	87.76	85.71	93.88	93.88	92.24	84.69	90.09	.	5
181	89204	89265	62	83.87	82.26	100	88.71	90.32	95.16	91.94	93.23	83.06	90.32	.	5
182	89270	89286	17	82.35	76.47	100	94.12	94.12	100	94.12	96.47	79.41	91.6	.	5
183	89312	89350	39	84.62	84.62	97.44	89.74	89.74	89.74	97.44	92.82	84.62	90.48	.	5
184	89792	89863	72	76.39	72.22	100	90.28	84.72	97.22	95.83	93.61	74.31	88.1	.	5
185	89919	89943	25	76	84	96	92	92	96	96	94.4	80	90.29	.	5
186	89979	90017	39	41.03	33.33	100	76.92	76.92	84.62	89.74	85.64	37.18	71.79	.	5
187	90023	90049	27	66.67	62.96	100	88.89	92.59	96.3	92.59	94.07	64.81	85.71	.	5
188	90055	90149	95	82.11	83.16	100	82.11	83.16	87.37	85.26	87.58	82.63	86.17	.	5
189	90344	90359	16	81.25	75	100	87.5	87.5	93.75	93.75	92.5	78.12	88.39	.	5
191	90423	90442	20	75	85	100	65	65	90	100	84	80	82.86	.	5
192	90479	90511	33	57.58	75.76	100	87.88	87.88	84.85	87.88	89.7	66.67	83.12	.	5
193	91543	91553	11	100	100	100	0	100	100	90.91	78.18	100	84.42	.	5
194	91568	91585	18	77.78	83.33	100	0	100	50	83.33	66.67	80.56	70.63	.	5
195	91590	91626	37	62.16	59.46	97.3	0	35.14	83.78	67.57	56.76	60.81	57.92	.	5
196	91640	91651	12	75	75	100	0	75	91.67	91.67	71.67	75	72.62	.	5
197	91677	91685	9	88.89	77.78	100	0	100	100	100	80	83.33	80.95	.	5
198	92278	92299	22	0	0	100	0	0	100	100	60	0	42.86	.	5
199	92522	92656	135	74.81	74.81	100	92.59	91.85	89.63	93.33	93.48	74.81	88.15	.	5
200	92706	92734	29	68.97	75.86	100	89.66	93.1	93.1	93.1	93.79	72.41	87.68	.	5
201	92744	92770	27	70.37	29.63	100	96.3	92.59	92.59	96.3	95.56	50	82.54	.	5
202	92775	92787	13	76.92	0	100	100	100	92.31	92.31	96.92	38.46	80.22	.	5
203	92810	92887	78	75.64	71.79	98.72	87.18	84.62	93.59	92.31	91.28	73.72	86.26	.	5
204	92899	92932	34	73.53	70.59	100	85.29	82.35	88.24	91.18	89.41	72.06	84.45	.	5
206	93374	93390	17	88.24	94.12	17.65	94.12	94.12	88.24	94.12	77.65	91.18	81.51	.	5
207	93402	93434	33	78.79	75.76	0	84.85	78.79	87.88	87.88	67.88	77.27	70.56	.	5
208	93532	93539	8	87.5	87.5	0	87.5	87.5	75	100	70	87.5	75	.	5
209	93680	93704	25	64	40	100	84	84	96	96	92	52	80.57	.	5
210	93891	93918	28	64.29	64.29	100	25	25	75	82.14	61.43	64.29	62.24	.	5
211	94056	94145	90	70	68.89	100	88.89	84.44	86.67	85.56	89.11	69.44	83.49	.	5
212	94155	94286	132	65.91	63.64	100	80.3	81.06	87.12	83.33	86.36	64.77	80.19	.	5
213	94307	94415	109	81.65	80.73	99.08	86.24	89.91	95.41	89.91	92.11	81.19	88.99	.	5
214	95351	95369	19	10.53	84.21	89.47	84.21	0	0	0	34.74	47.37	38.35	.	5
215	95923	95948	26	69.23	69.23	100	0	0	96.15	92.31	57.69	69.23	60.99	.	5
216	96749	96883	135	18.52	21.48	99.26	14.07	14.07	25.93	25.93	35.85	20	31.32	.	5
218	97938	97960	23	52.17	47.83	100	56.52	82.61	82.61	86.96	81.74	50	72.67	.	5
219	97976	97985	10	80	30	100	100	100	100	100	100	55	87.14	.	5
222	99013	99024	12	75	75	100	0	91.67	100	100	78.33	75	77.38	.	5
223	99735	99809	75	0	0	100	6.67	78.67	69.33	77.33	66.4	0	47.43	.	5
224	99891	99915	25	24	32	100	0	72	32	88	58.4	28	49.71	.	5
225	100454	100467	14	85.71	35.71	100	100	100	92.86	100	98.57	60.71	87.76	.	5
226	101181	101203	23	47.83	21.74	100	78.26	82.61	91.3	91.3	88.7	34.78	73.29	.	5
227	101337	101423	87	27.59	20.69	100	87.36	82.76	90.8	90.8	90.34	24.14	71.43	.	5
231	101906	101964	59	42.37	42.37	100	86.44	84.75	91.53	89.83	90.51	42.37	76.76	.	5
233	102716	102736	21	23.81	52.38	100	47.62	100	14.29	0	52.38	38.1	48.3	.	5
235	103314	103353	40	0	87.5	100	32.5	0	75	62.5	54	43.75	51.07	.	5
236	103422	103444	23	0	95.65	0	0	0	0	0	0	47.83	13.66	.	5
237	104602	104670	69	0	28.99	98.55	18.84	30.43	86.96	88.41	64.64	14.49	50.31	.	5
238	104728	104747	20	0	45	100	70	70	80	75	79	22.5	62.86	.	5
239	104876	104916	41	0	41.46	100	80.49	85.37	90.24	90.24	89.27	20.73	69.69	.	5
240	105787	105835	49	0	83.67	100	0	0	0	12.24	22.45	41.84	27.99	.	5
241	106568	106592	25	0	96	96	0	0	0	0	19.2	48	27.43	.	5
242	106615	106661	47	0	82.98	100	0	0	0	0	20	41.49	26.14	.	5
243	106878	106897	20	0	100	100	0	0	0	0	20	50	28.57	.	5
244	107256	107313	58	0	82.76	0	5.17	5.17	0	0	2.07	41.38	13.3	.	5
245	107349	107367	19	0	94.74	0	5.26	5.26	42.11	47.37	20	47.37	27.82	.	5
246	107567	107591	25	12	80	0	60	64	0	0	24.8	46	30.86	.	5
247	107642	107771	130	53.85	0	0	14.62	13.85	6.92	6.92	8.46	26.92	13.74	.	5
248	108529	108556	28	89.29	0	0	0	0	0	0	0	44.64	12.76	.	5
249	110003	110026	24	33.33	12.5	100	87.5	87.5	95.83	70.83	88.33	22.92	69.64	.	5
250	110552	110558	7	71.43	100	100	85.71	57.14	100	100	88.57	85.71	87.76	.	5
251	113027	113052	26	0	0	0	0	0	96.15	84.62	36.15	0	25.82	.	5
252	115310	115375	66	0	0	100	0	0	89.39	50	47.88	0	34.2	.	5
253	115480	115497	18	33.33	0	100	0	0	94.44	100	58.89	16.67	46.83	.	5
254	115682	115710	29	17.24	0	100	0	0	93.1	82.76	55.17	8.62	41.87	.	5
255	120020	120032	13	23.08	61.54	100	53.85	53.85	100	92.31	80	42.31	69.23	.	5
256	126000	126036	37	0	0	100	0	0	97.3	94.59	58.38	0	41.7	.	5
257	126392	126429	38	0	0	100	28.95	5.26	78.95	89.47	60.53	0	43.23	.	5
258	126950	126993	44	72.73	70.45	100	93.18	93.18	88.64	86.36	92.27	71.59	86.36	.	5
260	127125	127174	50	48	46	100	88	86	98	94	93.2	47	80	.	5
261	127312	127375	64	79.69	14.06	98.44	87.5	84.38	84.38	78.12	86.56	46.88	75.22	.	5
262	127387	127401	15	80	0	100	93.33	93.33	93.33	86.67	93.33	40	78.1	.	5
263	127479	127557	79	82.28	3.8	97.47	86.08	82.28	92.41	89.87	89.62	43.04	76.31	.	5
264	127895	127965	71	87.32	0	100	84.51	85.92	90.14	87.32	89.58	43.66	76.46	.	5
265	128155	128328	174	85.06	0	99.43	90.23	89.66	89.08	89.08	91.49	42.53	77.5	.	5
266	128619	128650	32	87.5	0	100	75	75	93.75	93.75	87.5	43.75	75	.	5
267	128656	128711	56	76.79	66.07	100	83.93	87.5	89.29	92.86	90.71	71.43	85.2	.	5
268	128731	128758	28	39.29	42.86	100	82.14	75	89.29	92.86	87.86	41.07	74.49	.	5
269	128803	128813	11	90.91	100	100	54.55	54.55	100	90.91	80	95.45	84.42	.	5
270	128852	128881	30	43.33	43.33	100	46.67	50	83.33	86.67	73.33	43.33	64.76	.	5
271	129211	129248	38	0	0	100	0	0	100	100	60	0	42.86	.	5
272	129987	130025	39	0	0	100	17.95	17.95	38.46	38.46	42.56	0	30.4	.	5
274	131765	131803	39	23.08	41.03	97.44	82.05	84.62	92.31	89.74	89.23	32.05	72.89	.	5
276	132191	132219	29	51.72	58.62	100	93.1	93.1	86.21	89.66	92.41	55.17	81.77	.	5
277	132228	132271	44	79.55	54.55	97.73	70.45	65.91	81.82	90.91	81.36	67.05	77.27	.	5
278	132284	132307	24	75	70.83	100	87.5	87.5	87.5	87.5	90	72.92	85.12	.	5
280	132364	132411	48	72.92	64.58	93.75	64.58	64.58	60.42	75	71.67	68.75	70.83	.	5
281	132429	132445	17	88.24	94.12	100	88.24	82.35	100	100	94.12	91.18	93.28	.	5
282	132449	132681	233	89.7	84.55	99.14	26.61	89.27	92.27	91.85	79.83	87.12	81.91	.	5
283	132700	132837	138	74.64	71.74	89.13	32.61	65.22	81.88	84.06	70.58	73.19	71.33	.	5
284	133558	133579	22	59.09	81.82	95.45	77.27	86.36	68.18	63.64	78.18	70.45	75.97	.	5
285	133666	133675	10	70	70	100	80	80	90	90	88	70	82.86	.	5
286	133724	133752	29	51.72	58.62	100	86.21	93.1	51.72	51.72	76.55	55.17	70.44	.	5
287	133765	133788	24	33.33	50	100	83.33	87.5	95.83	87.5	90.83	41.67	76.79	.	5
288	133932	134026	95	82.11	85.26	100	82.11	84.21	84.21	77.89	85.68	83.68	85.11	.	5
289	134032	134092	61	62.3	63.93	100	83.61	85.25	49.18	49.18	73.44	63.11	70.49	.	5
290	134153	134164	12	66.67	83.33	100	83.33	83.33	83.33	83.33	86.67	75	83.33	.	5
292	134875	134973	99	76.77	76.77	100	84.85	84.85	86.87	89.9	89.29	76.77	85.71	.	5
294	135543	135740	198	85.86	85.86	26.26	93.94	96.46	97.47	93.94	81.62	85.86	82.83	.	5
295	135892	135907	16	31.25	93.75	0	43.75	43.75	56.25	62.5	41.25	62.5	47.32	.	5
296	136065	136176	112	93.75	93.75	8.93	96.43	96.43	95.54	95.54	78.57	93.75	82.91	.	5
297	136255	136340	86	87.21	89.53	0	95.35	94.19	97.67	98.84	77.21	88.37	80.4	.	5
298	136982	137133	152	98.68	98.68	0	98.03	98.68	99.34	99.34	79.08	98.68	84.68	.	5
299	137264	137430	167	87.43	90.42	55.09	94.61	95.81	93.41	95.21	86.83	88.92	87.43	.	5
300	137513	137530	18	22.22	33.33	100	94.44	88.89	27.78	77.78	77.78	27.78	63.49	.	5
302	137830	137981	152	82.89	82.89	100	90.13	90.13	90.13	90.79	92.24	82.89	89.57	.	5
304	138775	139024	250	77.6	76.8	98.8	82.8	78.8	94.4	92.8	89.52	77.2	86	.	5
306	139699	139867	169	86.39	84.62	100	88.17	85.8	89.35	87.57	90.18	85.5	88.84	.	5
307	139876	139894	19	84.21	89.47	100	78.95	84.21	89.47	84.21	87.37	86.84	87.22	.	5
308	139905	139933	29	75.86	72.41	96.55	96.55	86.21	89.66	82.76	90.34	74.14	85.71	.	5
309	139976	140057	82	76.83	73.17	100	87.8	89.02	95.12	87.8	91.95	75	87.11	.	5
310	140929	140963	35	51.43	51.43	97.14	68.57	68.57	85.71	85.71	81.14	51.43	72.65	.	5
311	140975	141151	177	83.05	83.05	6.21	92.09	92.09	87.57	91.53	73.9	83.05	76.51	.	5
312	141359	141661	303	79.21	76.24	99.01	89.44	91.09	91.42	92.74	92.74	77.72	88.45	.	5
313	142190	142203	14	0	28.57	100	92.86	92.86	42.86	0	65.71	14.29	51.02	.	5
314	142402	142619	218	76.61	78.44	99.54	86.24	86.7	90.37	90.83	90.73	77.52	86.96	.	5
315	142950	143113	164	82.32	81.1	99.39	85.37	86.59	92.07	95.12	91.71	81.71	88.85	.	5
317	143169	143392	224	76.79	76.34	98.66	80.8	83.93	84.82	86.16	86.88	76.56	83.93	.	5
318	143403	143431	29	72.41	75.86	96.55	86.21	93.1	82.76	89.66	89.66	74.14	85.22	.	5
319	143448	143479	32	68.75	81.25	100	78.12	78.12	90.62	90.62	87.5	75	83.93	.	5
320	143486	143857	372	78.76	77.96	98.92	88.17	86.29	87.63	93.28	90.86	78.36	87.29	.	5
321	143866	143875	10	90	100	100	90	100	80	90	92	95	92.86	.	5
322	143886	144145	260	78.08	77.69	100	87.31	87.69	88.85	86.54	90.08	77.88	86.59	.	5
323	144183	144308	126	81.75	81.75	100	86.51	84.92	86.51	87.3	89.05	81.75	86.96	.	5
324	144373	144812	440	76.59	75	99.09	85.91	84.77	89.77	62.5	84.41	75.8	81.95	.	5
325	145185	145442	258	82.17	82.95	98.84	88.76	88.37	86.82	87.21	90	82.56	87.87	.	5
326	145460	145472	13	76.92	76.92	100	100	100	100	100	100	76.92	93.41	.	5
327	145479	145511	33	57.58	63.64	100	84.85	84.85	78.79	30.3	75.76	60.61	71.43	.	5
328	145664	145810	147	82.99	83.67	100	89.8	89.8	88.44	83.67	90.34	83.33	88.34	.	5
329	146047	146183	137	79.56	80.29	100	91.24	90.51	93.43	89.78	92.99	79.93	89.26	.	5
330	146283	146375	93	86.02	86.02	100	89.25	89.25	84.95	92.47	91.18	86.02	89.71	.	5
331	146533	146794	262	81.68	83.59	99.62	89.69	87.4	95.04	95.04	93.36	82.63	90.29	.	5
332	146943	147090	148	77.03	79.73	99.32	85.14	84.46	91.89	90.54	90.27	78.38	86.87	.	5
333	147205	147257	53	86.79	84.91	100	84.91	88.68	92.45	83.02	89.81	85.85	88.68	.	5
334	147266	147288	23	56.52	56.52	100	78.26	86.96	91.3	95.65	90.43	56.52	80.75	.	5
335	147379	147552	174	72.99	69.54	98.28	80.46	80.46	85.63	88.51	86.67	71.26	82.27	.	5
336	147560	147580	21	33.33	33.33	95.24	76.19	71.43	80.95	80.95	80.95	33.33	67.35	.	5
337	147728	147739	12	41.67	41.67	100	83.33	91.67	100	100	95	41.67	79.76	.	5
338	147778	147868	91	76.92	74.73	100	89.01	84.62	86.81	92.31	90.55	75.82	86.34	.	5
339	148019	148238	220	82.73	81.82	99.09	88.64	89.55	88.64	89.09	91	82.27	88.51	.	5
340	148321	148424	104	84.62	82.69	100	91.35	90.38	93.27	91.35	93.27	83.65	90.52	.	5
341	148544	148763	220	83.18	84.09	100	90.45	90.45	94.55	94.55	94	83.64	91.04	.	5
342	148851	148950	100	80	82	99	90	90	92	91	92.4	81	89.14	.	5
343	149045	149145	101	78.22	83.17	99.01	90.1	90.1	94.06	91.09	92.87	80.69	89.39	.	5
344	149249	149493	245	85.31	80.41	99.59	87.76	84.9	89.8	91.84	90.78	82.86	88.51	.	5
345	149504	149584	81	83.95	83.95	97.53	87.65	83.95	77.78	82.72	85.93	83.95	85.36	.	5
347	150853	151045	193	81.35	79.27	100	82.38	82.9	90.16	86.53	88.39	80.31	86.08	.	5
348	151180	151204	25	44	44	100	72	84	96	84	87.2	44	74.86	.	5
349	151270	151534	265	71.32	70.94	100	92.08	92.83	96.98	96.23	95.62	71.13	88.63	.	5
350	151808	151819	12	50	50	100	83.33	83.33	75	58.33	80	50	71.43	.	5
351	151995	152126	132	85.61	83.33	100	91.67	90.15	91.67	96.21	93.94	84.47	91.23	.	5
352	152191	152343	153	82.35	83.01	100	90.85	88.89	88.24	94.77	92.55	82.68	89.73	.	5
353	152455	152525	71	81.69	80.28	100	92.96	95.77	88.73	92.96	94.08	80.99	90.34	.	5
354	152598	152765	168	79.76	80.36	100	89.29	87.5	91.07	94.05	92.38	80.06	88.86	.	5
355	152778	152791	14	92.86	0	100	78.57	85.71	85.71	100	90	46.43	77.55	.	5
356	152912	153044	133	82.71	81.2	100	92.48	91.73	91.73	93.98	93.98	81.95	90.55	.	5
357	153127	153241	115	80.87	82.61	100	91.3	89.57	89.57	93.04	92.7	81.74	89.57	.	5
358	153346	153407	62	83.87	85.48	100	88.71	91.94	90.32	91.94	92.58	84.68	90.32	.	5
359	153587	153766	180	83.33	83.89	100	88.89	87.78	88.89	88.89	90.89	83.61	88.81	.	5
360	153920	154144	225	78.22	80.44	99.56	88.89	88.44	90.67	86.67	90.84	79.33	87.56	.	5
361	154170	154218	49	79.59	77.55	100	85.71	85.71	83.67	81.63	87.35	78.57	84.84	.	5
362	154631	154715	85	83.53	83.53	98.82	92.94	88.24	88.24	94.12	92.47	83.53	89.92	.	5
363	154724	154787	64	89.06	87.5	100	92.19	92.19	84.38	90.62	91.88	88.28	90.85	.	5
364	154800	154932	133	75.94	73.68	98.5	87.22	85.71	88.72	87.22	89.47	74.81	85.28	.	5
365	155223	155250	28	82.14	64.29	100	32.14	32.14	0	0	32.86	73.21	44.39	.	5
366	155698	155759	62	83.87	83.87	69.35	95.16	93.55	91.94	95.16	89.03	83.87	87.56	.	5
367	155786	155794	9	55.56	55.56	0	100	100	88.89	77.78	73.33	55.56	68.25	.	5
368	155890	156045	156	75	73.72	0	85.9	87.18	90.38	92.95	71.28	74.36	72.16	.	5
369	156090	156264	175	68.57	70.86	0	97.71	98.29	98.29	95.43	77.94	69.71	75.59	.	5
370	156290	156315	26	53.85	50	0	92.31	88.46	88.46	96.15	73.08	51.92	67.03	.	5
371	156332	156418	87	79.31	74.71	0	89.66	87.36	95.4	96.55	73.79	77.01	74.71	.	5
372	156559	156569	11	90.91	90.91	0	81.82	81.82	90.91	100	70.91	90.91	76.62	.	5
373	156755	156833	79	83.54	87.34	0	96.2	94.94	93.67	97.47	76.46	85.44	79.02	.	5
374	156845	156873	29	82.76	82.76	0	82.76	82.76	96.55	93.1	71.03	82.76	74.38	.	5
375	156914	156945	32	84.38	81.25	0	75	81.25	96.88	93.75	69.38	82.81	73.21	.	5
376	156953	157013	61	86.89	85.25	0	88.52	88.52	95.08	91.8	72.79	86.07	76.58	.	5
377	157246	157414	169	83.43	82.25	99.41	88.17	86.98	89.94	88.17	90.53	82.84	88.33	.	5
378	158202	158342	141	79.43	82.27	100	82.98	85.82	92.91	90.78	90.5	80.85	87.74	.	5
379	159399	159566	168	51.19	52.38	99.4	83.93	76.79	91.67	91.07	88.57	51.79	78.06	.	5
380	159590	159609	20	55	30	100	90	85	90	80	89	42.5	75.71	.	5
381	159632	159643	12	75	83.33	100	100	100	100	91.67	98.33	79.17	92.86	.	5
382	160472	160566	95	75.79	77.89	98.95	94.74	95.79	95.79	94.74	96	76.84	90.53	.	5
383	160621	160656	36	75	72.22	100	86.11	80.56	72.22	94.44	86.67	73.61	82.94	.	5
384	160675	160840	166	77.11	74.7	100	92.17	91.57	93.98	94.58	94.46	75.9	89.16	.	5
385	161006	161214	209	82.3	82.78	99.04	92.34	92.82	94.26	93.78	94.45	82.54	91.05	.	5
388	163463	163599	137	76.64	77.37	100	90.51	90.51	89.78	90.51	92.26	77.01	87.9	.	5
389	163639	163652	14	50	57.14	92.86	85.71	85.71	85.71	85.71	87.14	53.57	77.55	.	5
390	163755	163764	10	50	50	100	100	100	100	100	100	50	85.71	.	5
391	163786	163816	31	19.35	22.58	100	90.32	90.32	96.77	90.32	93.55	20.97	72.81	.	5
392	163984	164015	32	75	62.5	100	81.25	87.5	93.75	96.88	91.88	68.75	85.27	.	5
393	164121	164143	23	52.17	65.22	100	17.39	17.39	34.78	91.3	52.17	58.7	54.04	.	5
394	164187	164358	172	75	75.58	100	87.21	87.21	87.79	88.95	90.23	75.29	85.96	.	5
395	164365	164471	107	69.16	72.9	100	87.85	90.65	85.98	90.65	91.03	71.03	85.31	.	5
396	164574	164595	22	72.73	72.73	100	81.82	81.82	90.91	81.82	87.27	72.73	83.12	.	5
397	165425	165483	59	18.64	20.34	100	11.86	11.86	81.36	83.05	57.63	19.49	46.73	.	5
398	165939	165973	35	57.14	62.86	100	71.43	11.43	2.86	0	37.14	60	43.67	.	5
399	166929	166962	34	50	0	100	85.29	0	0	0	37.06	25	33.61	.	5
400	167412	167423	12	100	83.33	100	100	100	91.67	83.33	95	91.67	94.05	.	5
401	167448	167456	9	22.22	0	100	0	100	100	100	80	11.11	60.32	.	5
402	167590	167602	13	76.92	69.23	100	100	84.62	100	100	96.92	73.08	90.11	.	5
403	167630	167709	80	70	73.75	98.75	90	87.5	93.75	92.5	92.5	71.88	86.61	.	5
404	167731	167810	80	58.75	56.25	98.75	77.5	75	91.25	93.75	87.25	57.5	78.75	.	5
405	167823	167865	43	69.77	67.44	100	88.37	88.37	95.35	95.35	93.49	68.6	86.38	.	5
406	167871	167898	28	78.57	82.14	100	71.43	71.43	89.29	82.14	82.86	80.36	82.14	.	5
407	167985	168001	17	64.71	47.06	100	88.24	88.24	70.59	70.59	83.53	55.88	75.63	.	5
408	168268	168446	179	65.92	70.39	99.44	87.15	86.59	88.83	92.74	90.95	68.16	84.44	.	5
409	169036	169117	82	81.71	79.27	97.56	84.15	87.8	93.9	92.68	91.22	80.49	88.15	.	5
410	169188	169315	128	79.69	78.12	100	89.06	87.5	85.94	87.5	90	78.91	86.83	.	5
411	169433	169544	112	72.32	70.54	99.11	88.39	84.82	85.71	89.29	89.46	71.43	84.31	.	5
412	169569	169587	19	15.79	26.32	100	78.95	94.74	100	94.74	93.68	21.05	72.93	.	5
413	169855	169914	60	68.33	70	96.67	78.33	76.67	86.67	83.33	84.33	69.17	80	.	5
414	169958	169973	16	62.5	62.5	100	81.25	81.25	100	100	92.5	62.5	83.93	.	5
416	170157	170204	48	68.75	66.67	100	75	66.67	85.42	95.83	84.58	67.71	79.76	.	5
417	170244	170253	10	90	90	100	100	100	80	70	90	90	90	.	5
418	170440	170456	17	58.82	64.71	100	82.35	82.35	82.35	76.47	84.71	61.76	78.15	.	5
419	170581	170617	37	56.76	59.46	100	89.19	86.49	67.57	94.59	87.57	58.11	79.15	.	5
420	170644	170675	32	46.88	46.88	100	84.38	87.5	90.62	93.75	91.25	46.88	78.57	.	5
421	170780	170805	26	65.38	80.77	100	92.31	88.46	96.15	96.15	94.62	73.08	88.46	.	5
422	170916	170955	40	37.5	40	100	85	82.5	82.5	80	86	38.75	72.5	.	5
423	170967	171135	169	75.15	74.56	100	85.21	87.57	92.31	89.94	91.01	74.85	86.39	.	5
424	171165	171246	82	79.27	80.49	100	86.59	87.8	86.59	91.46	90.49	79.88	87.46	.	5
425	171268	171310	43	72.09	69.77	100	83.72	83.72	88.37	83.72	87.91	70.93	83.06	.	5
427	171441	171457	17	82.35	70.59	100	82.35	88.24	100	88.24	91.76	76.47	87.39	.	5
428	171486	171502	17	70.59	82.35	100	100	100	94.12	88.24	96.47	76.47	90.76	.	5
429	171600	171681	82	74.39	75.61	100	90.24	90.24	91.46	91.46	92.68	75	87.63	.	5
430	171703	171760	58	77.59	74.14	100	87.93	84.48	91.38	0	72.76	75.86	73.65	.	5
431	171789	171805	17	70.59	88.24	100	76.47	82.35	94.12	0	70.59	79.41	73.11	.	5
432	171845	171909	65	30.77	32.31	100	80	83.08	75.38	0	67.69	31.54	57.36	.	5
433	171993	172040	48	64.58	64.58	100	52.08	52.08	77.08	0	56.25	64.58	58.63	.	5
434	172053	172125	73	17.81	17.81	53.42	80.82	80.82	83.56	0	59.73	17.81	47.75	.	5
437	172518	172541	24	54.17	41.67	100	87.5	87.5	41.67	95.83	82.5	47.92	72.62	.	5
439	173070	173088	19	42.11	26.32	94.74	73.68	73.68	89.47	89.47	84.21	34.21	69.92	.	5
440	173694	173725	32	0	21.88	0	40.62	0	87.5	0	25.62	10.94	21.43	.	5
441	174079	174098	20	10	10	0	100	0	95	0	39	10	30.71	.	5
442	174145	174196	52	28.85	26.92	0	80.77	0	94.23	0	35	27.88	32.97	.	5
443	174253	174351	99	0	51.52	0	90.91	0	94.95	0	37.17	25.76	33.91	.	5
444	174431	174456	26	0	61.54	0	96.15	0	100	0	39.23	30.77	36.81	.	5
445	175620	175642	23	0	43.48	0	82.61	0	86.96	0	33.91	21.74	30.43	.	5
446	175664	176014	351	0	0	0	84.62	0	87.18	0	34.36	0	24.54	.	5
447	176100	176122	23	0	43.48	0	69.57	0	95.65	0	33.04	21.74	29.81	.	5
448	176149	176190	42	0	11.9	0	88.1	0	95.24	0	36.67	5.95	27.89	.	5
449	176210	176317	108	0	6.48	0	79.63	0	90.74	0	34.07	3.24	25.26	.	5
450	176674	176691	18	0	5.56	0	94.44	0	88.89	0	36.67	2.78	26.98	.	5
451	177017	177067	51	0	21.57	0	98.04	0	96.08	0	38.82	10.78	30.81	.	5
452	177154	177294	141	3.55	23.4	0	79.43	0	90.07	0	33.9	13.48	28.06	.	5
453	177677	177693	17	0	0	0	100	0	100	0	40	0	28.57	.	5
454	177748	177773	26	0	11.54	0	88.46	0	92.31	0	36.15	5.77	27.47	.	5
455	177855	177929	75	0	14.67	0	78.67	0	90.67	0	33.87	7.33	26.29	.	5
456	178246	178272	27	0	14.81	0	77.78	0	92.59	0	34.07	7.41	26.46	.	5
457	178563	178576	14	0	0	0	100	0	100	0	40	0	28.57	.	5
458	178622	178723	102	2.94	6.86	0	89.22	0	95.1	0	36.86	4.9	27.73	.	5
459	179679	179785	107	0	0	0	96.26	0	96.26	0	38.5	0	27.5	.	5
460	179852	179875	24	0	0	0	87.5	0	87.5	0	35	0	25	.	5
461	180197	180213	17	23.53	0	0	100	0	100	0	40	11.76	31.93	.	5
462	180345	180485	141	10.64	10.64	0	90.07	0	97.16	0	37.45	10.64	29.79	.	5
463	180686	180719	34	0	0	0	50	0	94.12	0	28.82	0	20.59	.	5
464	180858	181006	149	4.7	5.37	0	71.14	0	91.95	0	32.62	5.03	24.74	.	5
465	181102	181335	234	4.27	3.85	0	0	0	94.44	0	18.89	4.06	14.65	.	5
466	181370	181401	32	6.25	6.25	0	0	0	96.88	0	19.38	6.25	15.62	.	5
467	181647	181902	256	0	0	0	0	0	93.36	0	18.67	0	13.34	.	5
468	181937	181966	30	26.67	23.33	0	0	0	96.67	26.67	24.67	25	24.76	.	5
